# Supplementary material for: Mg(H2O)2[TeO2(OH)4]: a polytypic structure with a two-mode disordered stacking arrangement
Source: Acta Crystallogr B Struct Sci Cryst Eng Mater. 2021 Jul 23;77(Pt 4):605–23. doi: 10.1107/S2052520621006223 (PMC8337018; doi:10.1107/S2052520621006223)
Supplement: Supplementary file 1 [file b-77-00605-sup1.cif]

data_family
#==============================================================================

# PROCESSING SUMMARY (IUCr Office Use Only)

_journal_date_recd_electronic      2021-03-25
_journal_date_to_coeditor         ?
_journal_date_from_coeditor       ?
_journal_date_accepted     ?
_journal_date_printers_first      ?
_journal_date_printers_final      ?
_journal_date_proofs_out          ?
_journal_date_proofs_in           ?
_journal_coeditor_name            ?
_journal_coeditor_code      RA5097
_journal_coeditor_notes
; ?
;
_journal_paper_category      FA
_journal_techeditor_code      ?
_iucr_compatibility_tag          ACTA95
_journal_techeditor_notes  
;
;
_journal_coden_ASTM               ?
_journal_name_full                ?
_journal_year                     ?
_journal_volume                   ?
_journal_issue                    ?
_journal_page_first               ?
_journal_page_last                ?
_journal_suppl_publ_number        ?
_journal_suppl_publ_pages         ?

#==============================================================================

#=======================================================================

# start Validation Reply Form
_vrf_SYMMG01_family
;
PROBLEM: Unrecognised _symmetry_space_group_name_H-M
RESPONSE: F4/mmm is a non-conventional setting of I4/mmm
and used here for consistency with the other structures.
;
_vrf_SYMMG02_family
;
PROBLEM: Supplied _symmetry_space_group_name_H-M not recognised
RESPONSE: F4/mmm is a non-conventional setting of I4/mmm
and used here for consistency with the other structures.
;
_vrf_PLAT123_family
;
PROBLEM: Uninterpretable or Inconsistent Space Group Info     Please Check 
RESPONSE: F4/mmm is a non-conventional setting of I4/mmm
and used here for consistency with the other structures.
;
_vrf_PLAT129_family
;
PROBLEM: Unusual Space Group Specified ..................     F4/mmm Check 
RESPONSE: F4/mmm is a non-conventional setting of I4/mmm
and used here for consistency with the other structures.
;
_vrf_PLAT043_family
;
PROBLEM: Calculated and Reported Mol. Weight Differ by ..       8.09 Check 
RESPONSE: Eight disordered hydrogen atoms were omitted from the model.
;
# end Validation Reply Form

# 5. CHEMICAL DATA

_audit_creation_method 'Jana2006 Version : 18/11/2019'
_chemical_name_systematic
; ?
;
_chemical_name_common                    ?
_chemical_formula_moiety                 ?
_chemical_formula_structural             ?
_chemical_formula_analytical             ?
_chemical_formula_iupac                  ?
_chemical_formula_sum                    'H8 Mg1 O8 Te1'
_chemical_formula_weight                 288
_chemical_melting_point                  ?
_chemical_compound_source                ?
_chemical_absolute_configuration         .

#=======================================================================

# 6. CRYSTAL DATA

_symmetry_cell_setting                   tetragonal
_symmetry_space_group_name_H-M           'F 4/mmm'
_symmetry_space_group_name_Hall          '-f_4_2'
_symmetry_Int_Tables_number              139

loop_
 _space_group_symop_id
 _space_group_symop_operation_xyz
 1   x,y,z
 2   -x,-y,z
 3   -y,x,z
 4   y,-x,z
 5   y,x,-z
 6   -y,-x,-z
 7   x,-y,-z
 8   -x,y,-z
 9   -x,-y,-z
 10  x,y,-z
 11  y,-x,-z
 12  -y,x,-z
 13  -y,-x,z
 14  y,x,z
 15  -x,y,z
 16  x,-y,z
 17  x,y+1/2,z+1/2
 18  -x,-y+1/2,z+1/2
 19  -y,x+1/2,z+1/2
 20  y,-x+1/2,z+1/2
 21  y,x+1/2,-z+1/2
 22  -y,-x+1/2,-z+1/2
 23  x,-y+1/2,-z+1/2
 24  -x,y+1/2,-z+1/2
 25  -x,-y+1/2,-z+1/2
 26  x,y+1/2,-z+1/2
 27  y,-x+1/2,-z+1/2
 28  -y,x+1/2,-z+1/2
 29  -y,-x+1/2,z+1/2
 30  y,x+1/2,z+1/2
 31  -x,y+1/2,z+1/2
 32  x,-y+1/2,z+1/2
 33  x+1/2,y,z+1/2
 34  -x+1/2,-y,z+1/2
 35  -y+1/2,x,z+1/2
 36  y+1/2,-x,z+1/2
 37  y+1/2,x,-z+1/2
 38  -y+1/2,-x,-z+1/2
 39  x+1/2,-y,-z+1/2
 40  -x+1/2,y,-z+1/2
 41  -x+1/2,-y,-z+1/2
 42  x+1/2,y,-z+1/2
 43  y+1/2,-x,-z+1/2
 44  -y+1/2,x,-z+1/2
 45  -y+1/2,-x,z+1/2
 46  y+1/2,x,z+1/2
 47  -x+1/2,y,z+1/2
 48  x+1/2,-y,z+1/2
 49  x+1/2,y+1/2,z
 50  -x+1/2,-y+1/2,z
 51  -y+1/2,x+1/2,z
 52  y+1/2,-x+1/2,z
 53  y+1/2,x+1/2,-z
 54  -y+1/2,-x+1/2,-z
 55  x+1/2,-y+1/2,-z
 56  -x+1/2,y+1/2,-z
 57  -x+1/2,-y+1/2,-z
 58  x+1/2,y+1/2,-z
 59  y+1/2,-x+1/2,-z
 60  -y+1/2,x+1/2,-z
 61  -y+1/2,-x+1/2,z
 62  y+1/2,x+1/2,z
 63  -x+1/2,y+1/2,z
 64  x+1/2,-y+1/2,z

_cell_length_a                           5.3282(1)
_cell_length_b                           5.3282
_cell_length_c                           10.3363(2)
_cell_angle_alpha                        90
_cell_angle_beta                         90
_cell_angle_gamma                        90
_cell_volume                             293.445(6)

loop_
 _twin_individual_id
 _twin_individual_mass_fraction_refined
 _twin_individual_twin_matrix_11
 _twin_individual_twin_matrix_12
 _twin_individual_twin_matrix_13
 _twin_individual_twin_matrix_21
 _twin_individual_twin_matrix_22
 _twin_individual_twin_matrix_23
 _twin_individual_twin_matrix_31
 _twin_individual_twin_matrix_32
 _twin_individual_twin_matrix_33
 ? ? ? ? ? ? ? ? ? ? ?

_cell_formula_units_Z                    2

_cell_measurement_reflns_used            5981
_cell_measurement_theta_min              3.95
_cell_measurement_theta_max              39.08
_cell_measurement_temperature            293
_cell_special_details
; ?
;

_exptl_crystal_density_diffrn            3.259
_exptl_crystal_density_meas              ?
_exptl_crystal_density_method            ?
_exptl_crystal_F_000                     256

_exptl_absorpt_coefficient_mu            5.173
_exptl_crystal_description               block
_exptl_crystal_size_max                  0.22
_exptl_crystal_size_mid                  0.15
_exptl_crystal_size_min                  0.15
_exptl_crystal_size_rad                  ?
_exptl_crystal_colour                    colorless
_exptl_absorpt_correction_type           multi-scan
_exptl_absorpt_process_details           SADABS
_exptl_absorpt_correction_T_min          0.32
_exptl_absorpt_correction_T_max          0.46
loop_
 _exptl_crystal_face_index_h
 _exptl_crystal_face_index_k
 _exptl_crystal_face_index_l
 _exptl_crystal_face_perp_dist
 ? ? ? ?

#=======================================================================

# 7. EXPERIMENTAL DATA

_exptl_special_details                   ?

_diffrn_ambient_temperature              293
_diffrn_source                           ?
_diffrn_source_power                     ?
_diffrn_source_voltage                   ?
_diffrn_source_current                   ?
_diffrn_radiation_type                   'Mo K\a'
_diffrn_radiation_source                 'X-ray tube'
_diffrn_radiation_wavelength             0.71073
_diffrn_radiation_monochromator          ?
_diffrn_measurement_device               'four-circle diffractometer'
_diffrn_measurement_device_type          'Bruker KAPPA APEX II CCD'
_diffrn_detector                         ?
_diffrn_detector_area_resol_mean         ?
_diffrn_measurement_method               '\w- and \f-scans'
_diffrn_measurement_specimen_support     ?

_diffrn_reflns_number                    1970
_diffrn_reflns_theta_min                 5.76
_diffrn_reflns_theta_max                 38.75
_diffrn_reflns_theta_full                34.47
_diffrn_measured_fraction_theta_max      0.9
_diffrn_measured_fraction_theta_full     0.97
_diffrn_reflns_av_R_equivalents          0.0292
_diffrn_reflns_av_unetI/netI             0.0143
_diffrn_reflns_limit_h_min               -8
_diffrn_reflns_limit_h_max               8
_diffrn_reflns_limit_k_min               -5
_diffrn_reflns_limit_k_max               8
_diffrn_reflns_limit_l_min               -17
_diffrn_reflns_limit_l_max               16
_diffrn_reflns_reduction_process         ?

_diffrn_standards_number                 ?
_diffrn_standards_interval_count         ?
_diffrn_standards_interval_time          ?
_diffrn_standards_decay_%                ?
loop_
_diffrn_standard_refln_index_h
_diffrn_standard_refln_index_k
_diffrn_standard_refln_index_l
  ? ? ?

_diffrn_radiation_probe                  X-ray

#=======================================================================

# 8. REFINEMENT DATA

_refine_special_details
; ?
;

_reflns_number_total                     140
_reflns_number_gt                        140
_reflns_threshold_expression             'I>3\s(I)'

_refine_ls_structure_factor_coef         Fsqd
_refine_ls_R_factor_gt                   0.0121
_refine_ls_wR_factor_gt                  0.0313
_refine_ls_R_factor_all                  0.0121
_refine_ls_wR_factor_ref                 0.0313
_refine_ls_goodness_of_fit_ref           1.33
_refine_ls_goodness_of_fit_gt            1.33
_refine_ls_restrained_S_gt               ?
_refine_ls_restrained_S_all              ?
_refine_ls_number_reflns                 140
_refine_ls_number_parameters             11
_refine_ls_number_restraints             0
_refine_ls_number_constraints            2
_refine_ls_weighting_scheme              sigma
_refine_ls_weighting_details             'w=1/(\s^2^(I)+0.0004I^2^)'
_refine_ls_hydrogen_treatment            'constr'
_refine_ls_shift/su_max                  0.0083
_refine_ls_shift/su_mean                 0.0023
_refine_diff_density_max                 0.27
_refine_diff_density_min                 -0.45
_refine_ls_extinction_method
 'B-C type 1 Gaussian isotropic (Becker & Coppens, 1974)'
_refine_ls_extinction_coef               490(110)
_refine_ls_extinction_expression         ?
_refine_ls_abs_structure_details         ?
_refine_ls_abs_structure_Flack           ?
_refine_ls_abs_structure_Rogers          ?

loop_
 _atom_type_symbol
 _atom_type_scat_dispersion_real
 _atom_type_scat_dispersion_imag
 _atom_type_scat_source
 H    0.0000  0.0000
 'International Tables Vol C tables 4.2.6.8 and 6.1.1.1'
 Mg   0.0486  0.0363
 'International Tables Vol C tables 4.2.6.8 and 6.1.1.1'
 O    0.0106  0.0060
 'International Tables Vol C tables 4.2.6.8 and 6.1.1.1'
 Te  -0.5308  1.6751
 'International Tables Vol C tables 4.2.6.8 and 6.1.1.1'

_computing_data_collection               'Apex 3 (Bruker, 2016)'
_computing_cell_refinement               'SAINT-Plus (Bruker, 2016)'
_computing_data_reduction                'SAINT-Plus (Bruker, 2016)'
_computing_structure_solution            'SHELXT (Sheldrick, 2015)'
_computing_structure_refinement          'Jana 2006 (Pet\<r\'i\<cek et al., 2014)'
_computing_molecular_graphics            'Mercury (Macrae et al., 2008)'
_computing_publication_material          ?

loop_
 _restr_distance_atom_site_label_1
 _restr_distance_site_symmetry_1
 _restr_distance_atom_site_label_2
 _restr_distance_site_symmetry_2
 _restr_distance_target
 _restr_distance_target_weight_param
 ? ? ? ? ? ?

loop_
 _restr_angle_atom_site_label_1
 _restr_angle_site_symmetry_1
 _restr_angle_atom_site_label_2
 _restr_angle_site_symmetry_2
 _restr_angle_atom_site_label_3
 _restr_angle_site_symmetry_3
 _restr_angle_target
 _restr_angle_target_weight_param
 ? ? ? ? ? ? ? ?

loop_
 _restr_torsion_atom_site_label_1
 _restr_torsion_site_symmetry_1
 _restr_torsion_atom_site_label_2
 _restr_torsion_site_symmetry_2
 _restr_torsion_atom_site_label_3
 _restr_torsion_site_symmetry_3
 _restr_torsion_atom_site_label_4
 _restr_torsion_site_symmetry_4
 _restr_torsion_angle_target
 _restr_torsion_weight_param
 ? ? ? ? ? ? ? ? ? ?

loop_
 _restr_equal_distance_atom_site_label_1
 _restr_equal_distance_site_symmetry_1
 _restr_equal_distance_atom_site_label_2
 _restr_equal_distance_site_symmetry_2
 _restr_equal_distance_class_class_id
 _restr_equal_distance_class_target_weight_param
 ? ? ? ? ? ?

loop_
 _restr_equal_angle_atom_site_label_1
 _restr_equal_angle_site_symmetry_1
 _restr_equal_angle_atom_site_label_2
 _restr_equal_angle_site_symmetry_2
 _restr_equal_angle_atom_site_label_3
 _restr_equal_angle_site_symmetry_3
 _restr_equal_angle_class_class_id
 _restr_equal_angle_class_target_weight_param
 ? ? ? ? ? ? ? ?

loop_
 _restr_equal_torsion_atom_site_label_1
 _restr_equal_torsion_site_symmetry_1
 _restr_equal_torsion_atom_site_label_2
 _restr_equal_torsion_site_symmetry_2
 _restr_equal_torsion_atom_site_label_3
 _restr_equal_torsion_site_symmetry_3
 _restr_equal_torsion_atom_site_label_4
 _restr_equal_torsion_site_symmetry_4
 _restr_equal_torsion_class_class_id
 _restr_equal_torsion_class_target_weight_param
 ? ? ? ? ? ? ? ? ? ?


#=======================================================================

# 9. ATOMIC COORDINATES AND DISPLACEMENT PARAMETERS

loop_
 _atom_site_label
 _atom_site_type_symbol
 _atom_site_fract_x
 _atom_site_fract_y
 _atom_site_fract_z
 _atom_site_adp_type
 _atom_site_U_iso_or_equiv
 _atom_site_site_symmetry_multiplicity
 _atom_site_occupancy
 _atom_site_calc_flag
 _atom_site_refinement_flags
 _atom_site_disorder_assembly
 _atom_site_disorder_group
  Te Te 0 0 0 Uani 0.00996(8) 4 0.5 d . . .
  Mg Mg 0 0 0 Uani 0.00996(8) 4 0.5 d . . .
  O1 O 0 0 0.19444(18) Uani 0.0237(3) 8 1 d . . .
  O3 O -0.3318(3) -0.1682(3) 0 Uani 0.0199(5) 16 0.5 d . . .

loop_
 _atom_site_aniso_label
 _atom_site_aniso_type_symbol
 _atom_site_aniso_U_11
 _atom_site_aniso_U_22
 _atom_site_aniso_U_33
 _atom_site_aniso_U_12
 _atom_site_aniso_U_13
 _atom_site_aniso_U_23
 Te Te 0.00842(14) 0.00842(14) 0.01304(14) 0 0 0
 Mg Mg 0.00842(14) 0.00842(14) 0.01304(14) 0 0 0
 O1 O 0.0269(6) 0.0269(6) 0.0174(6) 0 0 0
 O3 O 0.0118(7) 0.0118(7) 0.0362(11) 0.0034(8) 0 0

loop_
 _jana_atom_site_ADP_C_label
 _jana_atom_site_ADP_C_type_symbol
 _jana_atom_site_ADP_C_111
 _jana_atom_site_ADP_C_112
 _jana_atom_site_ADP_C_113
 _jana_atom_site_ADP_C_122
 _jana_atom_site_ADP_C_123
 _jana_atom_site_ADP_C_133
 _jana_atom_site_ADP_C_222
 _jana_atom_site_ADP_C_223
 _jana_atom_site_ADP_C_233
 _jana_atom_site_ADP_C_333
 ? ? ? ? ? ? ? ? ? ? ? ?

loop_
 _jana_atom_site_ADP_D_label
 _jana_atom_site_ADP_D_type_symbol
 _jana_atom_site_ADP_D_1111
 _jana_atom_site_ADP_D_1112
 _jana_atom_site_ADP_D_1113
 _jana_atom_site_ADP_D_1122
 _jana_atom_site_ADP_D_1123
 _jana_atom_site_ADP_D_1133
 _jana_atom_site_ADP_D_1222
 _jana_atom_site_ADP_D_1223
 _jana_atom_site_ADP_D_1233
 _jana_atom_site_ADP_D_1333
 _jana_atom_site_ADP_D_2222
 _jana_atom_site_ADP_D_2223
 _jana_atom_site_ADP_D_2233
 _jana_atom_site_ADP_D_2333
 _jana_atom_site_ADP_D_3333
 ? ? ? ? ? ? ? ? ? ? ? ? ? ? ? ? ?

loop_
 _jana_atom_site_ADP_E_label
 _jana_atom_site_ADP_E_type_symbol
 _jana_atom_site_ADP_E_11111
 _jana_atom_site_ADP_E_11112
 _jana_atom_site_ADP_E_11113
 _jana_atom_site_ADP_E_11122
 _jana_atom_site_ADP_E_11123
 _jana_atom_site_ADP_E_11133
 _jana_atom_site_ADP_E_11222
 _jana_atom_site_ADP_E_11223
 _jana_atom_site_ADP_E_11233
 _jana_atom_site_ADP_E_11333
 _jana_atom_site_ADP_E_12222
 _jana_atom_site_ADP_E_12223
 _jana_atom_site_ADP_E_12233
 _jana_atom_site_ADP_E_12333
 _jana_atom_site_ADP_E_13333
 _jana_atom_site_ADP_E_22222
 _jana_atom_site_ADP_E_22223
 _jana_atom_site_ADP_E_22233
 _jana_atom_site_ADP_E_22333
 _jana_atom_site_ADP_E_23333
 _jana_atom_site_ADP_E_33333
 ? ? ? ? ? ? ? ? ? ? ? ? ? ? ? ? ? ? ? ? ? ? ?

loop_
 _jana_atom_site_ADP_F_label
 _jana_atom_site_ADP_F_type_symbol
 _jana_atom_site_ADP_F_111111
 _jana_atom_site_ADP_F_111112
 _jana_atom_site_ADP_F_111113
 _jana_atom_site_ADP_F_111122
 _jana_atom_site_ADP_F_111123
 _jana_atom_site_ADP_F_111133
 _jana_atom_site_ADP_F_111222
 _jana_atom_site_ADP_F_111223
 _jana_atom_site_ADP_F_111233
 _jana_atom_site_ADP_F_111333
 _jana_atom_site_ADP_F_112222
 _jana_atom_site_ADP_F_112223
 _jana_atom_site_ADP_F_112233
 _jana_atom_site_ADP_F_112333
 _jana_atom_site_ADP_F_113333
 _jana_atom_site_ADP_F_122222
 _jana_atom_site_ADP_F_122223
 _jana_atom_site_ADP_F_122233
 _jana_atom_site_ADP_F_122333
 _jana_atom_site_ADP_F_123333
 _jana_atom_site_ADP_F_133333
 _jana_atom_site_ADP_F_222222
 _jana_atom_site_ADP_F_222223
 _jana_atom_site_ADP_F_222233
 _jana_atom_site_ADP_F_222333
 _jana_atom_site_ADP_F_223333
 _jana_atom_site_ADP_F_233333
 _jana_atom_site_ADP_F_333333
 ? ? ? ? ? ? ? ? ? ? ? ? ? ? ? ? ? ? ? ? ? ? ? ? ? ? ? ? ? ?


#=======================================================================

# 10. MOLECULAR GEOMETRY


loop_
 _geom_bond_atom_site_label_1
 _geom_bond_atom_site_label_2
 _geom_bond_site_symmetry_1
 _geom_bond_site_symmetry_2
 _geom_bond_distance
 _geom_bond_publ_flag
  Te Mg . . 0 ?
  Te O3 . . 1.9820(17) ?
  Te O3 . 49_555 1.9820(17) ?
  Te O3 . 2_555 1.9820(17) ?
  Te O3 . 50_445 1.9820(17) ?
  Te O3 . 3_555 1.9820(17) ?
  Te O3 . 51_455 1.9820(17) ?
  Te O3 . 4_555 1.9820(17) ?
  Te O3 . 52_545 1.9820(17) ?
  Mg O1 . . 2.0098(18) ?
  Mg O1 . 5_555 2.0098(18) ?
  Mg O3 . . 1.9820(17) ?
  Mg O3 . 49_555 1.9820(17) ?
  Mg O3 . 2_555 1.9820(17) ?
  Mg O3 . 50_445 1.9820(17) ?
  Mg O3 . 3_555 1.9820(17) ?
  Mg O3 . 51_455 1.9820(17) ?
  Mg O3 . 4_555 1.9820(17) ?
  Mg O3 . 52_545 1.9820(17) ?
  O3 O3 . 50_445 1.232(2) ?

loop_
 _geom_angle_atom_site_label_1
 _geom_angle_atom_site_label_2
 _geom_angle_atom_site_label_3
 _geom_angle_site_symmetry_1
 _geom_angle_site_symmetry_2
 _geom_angle_site_symmetry_3
 _geom_angle
 _geom_angle_publ_flag
  Mg Te O3 . . . 0 ?
  Mg Te O3 . . 49_555 0 ?
  Mg Te O3 . . 2_555 0 ?
  Mg Te O3 . . 50_445 0 ?
  Mg Te O3 . . 3_555 0 ?
  Mg Te O3 . . 51_455 0 ?
  Mg Te O3 . . 4_555 0 ?
  Mg Te O3 . . 52_545 0 ?
  O3 Te O3 . . 49_555 143.78(7) ?
  O3 Te O3 . . 2_555 180 ?
  O3 Te O3 . . 50_445 36.22(7) ?
  O3 Te O3 . . 3_555 90.00(7) ?
  O3 Te O3 . . 51_455 53.78(7) ?
  O3 Te O3 . . 4_555 90.00(7) ?
  O3 Te O3 . . 52_545 126.22(7) ?
  O3 Te O3 49_555 . 2_555 36.22(7) ?
  O3 Te O3 49_555 . 50_445 180 ?
  O3 Te O3 49_555 . 3_555 126.22(7) ?
  O3 Te O3 49_555 . 51_455 90.00(7) ?
  O3 Te O3 49_555 . 4_555 53.78(7) ?
  O3 Te O3 49_555 . 52_545 90.00(7) ?
  O3 Te O3 2_555 . 50_445 143.78(7) ?
  O3 Te O3 2_555 . 3_555 90.00(7) ?
  O3 Te O3 2_555 . 51_455 126.22(7) ?
  O3 Te O3 2_555 . 4_555 90.00(7) ?
  O3 Te O3 2_555 . 52_545 53.78(7) ?
  O3 Te O3 50_445 . 3_555 53.78(7) ?
  O3 Te O3 50_445 . 51_455 90.00(7) ?
  O3 Te O3 50_445 . 4_555 126.22(7) ?
  O3 Te O3 50_445 . 52_545 90.00(7) ?
  O3 Te O3 3_555 . 51_455 143.78(7) ?
  O3 Te O3 3_555 . 4_555 180 ?
  O3 Te O3 3_555 . 52_545 36.22(7) ?
  O3 Te O3 51_455 . 4_555 36.22(7) ?
  O3 Te O3 51_455 . 52_545 180 ?
  O3 Te O3 4_555 . 52_545 143.78(7) ?
  Te Mg O1 . . . 0 ?
  Te Mg O1 . . 5_555 0 ?
  Te Mg O3 . . . 0 ?
  Te Mg O3 . . 49_555 0 ?
  Te Mg O3 . . 2_555 0 ?
  Te Mg O3 . . 50_445 0 ?
  Te Mg O3 . . 3_555 0 ?
  Te Mg O3 . . 51_455 0 ?
  Te Mg O3 . . 4_555 0 ?
  Te Mg O3 . . 52_545 0 ?
  O1 Mg O1 . . 5_555 180 ?
  O1 Mg O3 . . . 90 ?
  O1 Mg O3 . . 49_555 90 ?
  O1 Mg O3 . . 2_555 90 ?
  O1 Mg O3 . . 50_445 90 ?
  O1 Mg O3 . . 3_555 90 ?
  O1 Mg O3 . . 51_455 90 ?
  O1 Mg O3 . . 4_555 90 ?
  O1 Mg O3 . . 52_545 90 ?
  O1 Mg O3 5_555 . . 90 ?
  O1 Mg O3 5_555 . 49_555 90 ?
  O1 Mg O3 5_555 . 2_555 90 ?
  O1 Mg O3 5_555 . 50_445 90 ?
  O1 Mg O3 5_555 . 3_555 90 ?
  O1 Mg O3 5_555 . 51_455 90 ?
  O1 Mg O3 5_555 . 4_555 90 ?
  O1 Mg O3 5_555 . 52_545 90 ?
  O3 Mg O3 . . 49_555 143.78(7) ?
  O3 Mg O3 . . 2_555 180 ?
  O3 Mg O3 . . 50_445 36.22(7) ?
  O3 Mg O3 . . 3_555 90.00(7) ?
  O3 Mg O3 . . 51_455 53.78(7) ?
  O3 Mg O3 . . 4_555 90.00(7) ?
  O3 Mg O3 . . 52_545 126.22(7) ?
  O3 Mg O3 49_555 . 2_555 36.22(7) ?
  O3 Mg O3 49_555 . 50_445 180 ?
  O3 Mg O3 49_555 . 3_555 126.22(7) ?
  O3 Mg O3 49_555 . 51_455 90.00(7) ?
  O3 Mg O3 49_555 . 4_555 53.78(7) ?
  O3 Mg O3 49_555 . 52_545 90.00(7) ?
  O3 Mg O3 2_555 . 50_445 143.78(7) ?
  O3 Mg O3 2_555 . 3_555 90.00(7) ?
  O3 Mg O3 2_555 . 51_455 126.22(7) ?
  O3 Mg O3 2_555 . 4_555 90.00(7) ?
  O3 Mg O3 2_555 . 52_545 53.78(7) ?
  O3 Mg O3 50_445 . 3_555 53.78(7) ?
  O3 Mg O3 50_445 . 51_455 90.00(7) ?
  O3 Mg O3 50_445 . 4_555 126.22(7) ?
  O3 Mg O3 50_445 . 52_545 90.00(7) ?
  O3 Mg O3 3_555 . 51_455 143.78(7) ?
  O3 Mg O3 3_555 . 4_555 180 ?
  O3 Mg O3 3_555 . 52_545 36.22(7) ?
  O3 Mg O3 51_455 . 4_555 36.22(7) ?
  O3 Mg O3 51_455 . 52_545 180 ?
  O3 Mg O3 4_555 . 52_545 143.78(7) ?
  Te O3 Te . . 49_445 143.78(9) ?
  Te O3 Mg . . . 0 ?
  Te O3 Mg . . 49_445 143.78(9) ?
  Te O3 O3 . . 50_445 71.89(11) ?
  Te O3 Mg 49_445 . . 143.78(9) ?
  Te O3 Mg 49_445 . 49_445 0 ?
  Te O3 O3 49_445 . 50_445 71.89(11) ?
  Mg O3 Mg . . 49_445 143.78(9) ?
  Mg O3 O3 . . 50_445 71.89(11) ?
  Mg O3 O3 49_445 . 50_445 71.89(11) ?

loop_
 _geom_torsion_atom_site_label_1
 _geom_torsion_atom_site_label_2
 _geom_torsion_atom_site_label_3
 _geom_torsion_atom_site_label_4
 _geom_torsion_site_symmetry_1
 _geom_torsion_site_symmetry_2
 _geom_torsion_site_symmetry_3
 _geom_torsion_site_symmetry_4
 _geom_torsion
 _geom_torsion_publ_flag
 ? ? ? ? ? ? ? ? ? ?

loop_
 _geom_hbond_atom_site_label_D
 _geom_hbond_atom_site_label_H
 _geom_hbond_atom_site_label_A
 _geom_hbond_site_symmetry_D
 _geom_hbond_site_symmetry_H
 _geom_hbond_site_symmetry_A
 _geom_hbond_distance_DH
 _geom_hbond_distance_HA
 _geom_hbond_distance_DA
 _geom_hbond_angle_DHA
 _geom_hbond_publ_flag
 ? ? ? ? ? ? ? ? ? ? ?


#=======================================================================

# 11. STRUCTURE-FACTOR LIST

loop_
 _refln_index_h
 _refln_index_k
 _refln_index_l
 _refln_F_squared_calc
 _refln_F_squared_meas
 _refln_F_squared_sigma
 _refln_observed_status
   0   2   0 14237.80 14150.10   381.27 o
   2   2   0 16062.00 16177.80   303.98 o
   0   4   0  6218.51  6535.96   109.90 o
   2   4   0  7253.01  7420.83    80.85 o
   4   4   0  3926.74  3950.65    69.37 o
   0   6   0  4659.97  4854.72    85.57 o
   2   6   0  2118.12  2167.80    31.63 o
   4   6   0  1471.20  1471.08    25.31 o
   0   8   0   993.22  1033.19    23.96 o
   2   8   0  1285.26  1249.89    26.18 o
   1   1   1 12728.80 10760.40   532.86 o
   1   3   1 11009.30 11306.60    73.22 o
   3   3   1  2693.43  2795.48    26.31 o
   1   5   1  3150.10  3316.74    26.47 o
   3   5   1  3465.09  3455.29    36.24 o
   5   5   1  1447.97  1371.60    34.97 o
   1   7   1  1464.11  1464.39    15.38 o
   3   7   1  1561.40  1562.91    20.01 o
   5   7   1   725.02   717.32    21.33 o
   0   2   2  1868.23  1530.29    21.88 o
   2   2   2  4755.07  4895.65    40.28 o
   0   4   2  1968.25  1948.87    22.90 o
   2   4   2  3132.73  3326.50    20.00 o
   4   4   2  1986.97  2022.64    24.84 o
   0   6   2  2702.93  2758.80    35.81 o
   2   6   2  1043.75  1039.66    10.51 o
   4   6   2   811.59   799.17    10.86 o
   0   8   2   585.28   595.59    10.42 o
   2   8   2   840.31   818.57    12.64 o
   1   3   3  4619.62  4591.37    32.44 o
   3   3   3   980.25   996.06    10.67 o
   1   5   3  1609.08  1600.49    14.98 o
   3   5   3  2100.80  2110.96    21.99 o
   5   5   3   915.89   934.68    17.80 o
   1   7   3   927.86   935.62     9.96 o
   3   7   3  1073.91  1084.24    13.61 o
   5   7   3   508.18   520.92    16.07 o
   0   2   4  5464.60  5674.18    42.84 o
   2   2   4  7483.25  7803.39    58.59 o
   0   4   4  3302.21  3449.13    40.09 o
   2   4   4  4165.32  4197.28    32.76 o
   4   4   4  2491.88  2481.05    31.52 o
   0   6   4  3082.80  3100.16    41.08 o
   2   6   4  1382.00  1386.10    13.58 o
   4   6   4  1016.03   991.30    12.61 o
   0   8   4   714.54   724.90    14.70 o
   2   8   4   946.44   920.91    16.47 o
   1   1   5 11459.30 11601.40    98.78 o
   1   3   5  9318.50  9523.52    51.02 o
   3   3   5  3078.24  3127.93    29.46 o
   1   5   5  3087.34  3167.81    24.78 o
   3   5   5  3147.17  3156.19    29.19 o
   5   5   5  1409.82  1405.96    22.03 o
   1   7   5  1422.78  1420.44    14.83 o
   3   7   5  1449.66  1437.59    18.27 o
   0   0   6 14833.50 14143.00   268.04 o
   0   2   6  5292.94  5519.41    42.93 o
   2   2   6  6355.39  6490.98    52.31 o
   0   4   6  3108.78  3110.45    32.83 o
   2   4   6  3653.08  3801.31    24.69 o
   4   4   6  2242.50  2249.67    28.34 o
   0   6   6  2672.98  2676.86    34.02 o
   2   6   6  1309.19  1294.89    13.24 o
   4   6   6   961.63   952.51    11.28 o
   0   8   6   681.35   664.93    13.41 o
   2   8   6   864.96   819.64    28.32 o
   1   1   7  2520.96  2338.11    25.38 o
   1   3   7  3034.47  3030.71    19.36 o
   3   3   7   991.04   993.63    10.06 o
   1   5   7  1244.84  1251.63    11.06 o
   3   5   7  1476.97  1474.33    14.57 o
   5   5   7   719.49   743.21    11.83 o
   1   7   7   727.09   722.56     8.10 o
   3   7   7   803.72   807.82    12.03 o
   5   7   7   415.19   402.44    25.14 o
   0   0   8  3859.69  3916.08    63.51 o
   0   2   8  1334.20  1305.76    12.45 o
   2   2   8  1999.09  1972.14    17.87 o
   0   4   8  1079.28  1060.43    11.47 o
   2   4   8  1444.21  1422.94    11.73 o
   4   4   8  1014.55  1040.95    13.37 o
   0   6   8  1305.11  1282.71    17.37 o
   2   6   8   612.20   616.94     6.93 o
   4   6   8   496.77   501.27     7.26 o
   0   8   8   379.25   374.89    22.67 o
   2   8   8   503.03   478.11    28.40 o
   1   1   9  2792.98  2721.22    25.46 o
   1   3   9  2756.95  2718.85    19.48 o
   3   3   9  1145.10  1107.99    12.42 o
   1   5   9  1230.60  1230.54    11.02 o
   3   5   9  1330.80  1290.14    13.74 o
   5   5   9   689.42   689.26    16.91 o
   1   7   9   695.18   680.11     9.94 o
   3   7   9   725.56   683.85    27.19 o
   0   0  10  5599.29  5458.94    92.03 o
   0   2  10  2988.70  3023.32    25.15 o
   2   2  10  3206.89  3129.73    30.09 o
   0   4  10  1915.54  1871.62    20.50 o
   2   4  10  2079.64  2097.20    14.97 o
   4   4  10  1390.79  1385.22    21.36 o
   0   6  10  1559.31  1560.24    21.53 o
   2   6  10   908.52   891.79    10.13 o
   4   6  10   682.08   652.52    18.47 o
   1   1  11  2453.95  2397.70    22.37 o
   1   3  11  2251.86  2248.67    15.26 o
   3   3  11  1118.43  1111.51    11.81 o
   1   5  11  1105.01  1111.25     9.79 o
   3   5  11  1119.80  1107.52    11.40 o
   5   5  11   615.27   612.86    24.54 o
   1   7  11   619.26   576.66    23.64 o
   0   0  12  1722.68  1697.28    29.04 o
   0   2  12   931.50   914.65     9.26 o
   2   2  12  1093.81  1105.93    10.18 o
   0   4  12   705.52   726.61     7.25 o
   2   4  12   817.45   822.36     6.89 o
   4   4  12   606.71   628.78    13.14 o
   0   6  12   708.84   706.32    14.05 o
   2   6  12   416.67   395.59    13.97 o
   1   1  13   647.08   636.77     6.18 o
   1   3  13   701.06   707.44     5.08 o
   3   3  13   359.66   367.10     4.59 o
   1   5  13   403.78   423.04     4.49 o
   3   5  13   451.47   441.64    11.19 o
   0   0  14  1155.10  1105.69    19.98 o
   0   2  14   719.39   727.83     6.64 o
   2   2  14   792.44   786.95     7.94 o
   0   4  14   549.76   553.04     6.70 o
   2   4  14   603.18   613.53     6.94 o
   4   4  14   456.56   467.41    19.50 o
   0   6  14   507.74   521.62    21.52 o
   1   1  15  1009.83   988.96    10.07 o
   1   3  15   921.53   927.32     7.77 o
   3   3  15   569.42   576.78    14.28 o
   1   5  15   537.36   528.88    15.44 o
   0   0  16   969.33   992.52    20.23 o
   0   2  16   685.70   695.11     7.81 o
   2   2  16   702.08   732.01    16.02 o
   0   4  16   512.94   529.44    21.50 o
   2   4  16   526.34   521.64    17.57 o
   1   3  17   354.58   390.62    13.49 o

loop_
 _twin_refln_datum_id
 _twin_refln_individual_id
 _twin_refln_index_h
 _twin_refln_index_k
 _twin_refln_index_l
 _twin_refln_F_squared_calc
 _twin_refln_F_squared_meas
 _twin_refln_F_squared_sigma
 _twin_refln_include_status
 ? ? ? ? ? ? ? ? ?


#=======================================================================
data_mdo34
#=======================================================================

# start Validation Reply Form
_vrf_PLAT043_mdo34
;
PROBLEM: Calculated and Reported Mol. Weight Differ by ..      32.36 Check 
RESPONSE: Eight disordered hydrogen atoms were omitted from the model.
;
_vrf_PLAT911_mdo34
;
PROBLEM: Missing FCF Refl Between Thmin & STh/L=    0.600         48 Report
RESPONSE: checkCIF/PLATON is confused by the origin choice. This bug has
been fixed by Ton Spek in a recente checkCIF version.
;
# end Validation Reply Form

# 5. CHEMICAL DATA

_audit_creation_method 'Jana2006 Version : 18/11/2019'
_chemical_name_systematic
; ?
;
_chemical_name_common                    ?
_chemical_formula_moiety                 ?
_chemical_formula_structural             ?
_chemical_formula_analytical             ?
_chemical_formula_iupac                  ?
_chemical_formula_sum                    'H8 Mg1 O8 Te1'
_chemical_formula_weight                 288
_chemical_melting_point                  ?
_chemical_compound_source                ?
_chemical_absolute_configuration         .

#=======================================================================

# 6. CRYSTAL DATA

_symmetry_cell_setting                   tetragonal
_symmetry_space_group_name_H-M           'I 41/a m d'
_symmetry_space_group_name_Hall          '-I 4bd;-2'
_symmetry_Int_Tables_number              141

loop_
 _space_group_symop_id
 _space_group_symop_operation_xyz
 1   x,y,z
 2   -x,-y,z
 3   -y,x+1/2,z+1/4
 4   y,-x+1/2,z+1/4
 5   -x,y+1/2,-z+1/4
 6   x,-y+1/2,-z+1/4
 7   y,x,-z
 8   -y,-x,-z
 9   -x,-y+1/2,-z+1/4
 10  x,y+1/2,-z+1/4
 11  y,-x,-z
 12  -y,x,-z
 13  x,-y,z
 14  -x,y,z
 15  -y,-x+1/2,z+1/4
 16  y,x+1/2,z+1/4
 17  x+1/2,y+1/2,z+1/2
 18  -x+1/2,-y+1/2,z+1/2
 19  -y+1/2,x,z+3/4
 20  y+1/2,-x,z+3/4
 21  -x+1/2,y,-z+3/4
 22  x+1/2,-y,-z+3/4
 23  y+1/2,x+1/2,-z+1/2
 24  -y+1/2,-x+1/2,-z+1/2
 25  -x+1/2,-y,-z+3/4
 26  x+1/2,y,-z+3/4
 27  y+1/2,-x+1/2,-z+1/2
 28  -y+1/2,x+1/2,-z+1/2
 29  x+1/2,-y+1/2,z+1/2
 30  -x+1/2,y+1/2,z+1/2
 31  -y+1/2,-x,z+3/4
 32  y+1/2,x,z+3/4

_cell_length_a                           5.3268(1)
_cell_length_b                           5.3268
_cell_length_c                           20.6747(4)
_cell_angle_alpha                        90
_cell_angle_beta                         90
_cell_angle_gamma                        90
_cell_volume                             586.640(11)

loop_
 _twin_individual_id
 _twin_individual_mass_fraction_refined
 _twin_individual_twin_matrix_11
 _twin_individual_twin_matrix_12
 _twin_individual_twin_matrix_13
 _twin_individual_twin_matrix_21
 _twin_individual_twin_matrix_22
 _twin_individual_twin_matrix_23
 _twin_individual_twin_matrix_31
 _twin_individual_twin_matrix_32
 _twin_individual_twin_matrix_33
 ? ? ? ? ? ? ? ? ? ? ?

_cell_formula_units_Z                    4

_cell_measurement_reflns_used            5981
_cell_measurement_theta_min              3.95
_cell_measurement_theta_max              39.08
_cell_measurement_temperature            293
_cell_special_details
; ?
;

_exptl_crystal_density_diffrn            3.2604
_exptl_crystal_density_meas              ?
_exptl_crystal_density_method            ?
_exptl_crystal_F_000                     512

_exptl_absorpt_coefficient_mu            5.175
_exptl_crystal_description               block
_exptl_crystal_size_max                  0.22
_exptl_crystal_size_mid                  0.15
_exptl_crystal_size_min                  0.15
_exptl_crystal_size_rad                  ?
_exptl_crystal_colour                    colorless
_exptl_absorpt_correction_type           multi-scan
_exptl_absorpt_process_details           SADABS
_exptl_absorpt_correction_T_min          0.32
_exptl_absorpt_correction_T_max          0.46
loop_
 _exptl_crystal_face_index_h
 _exptl_crystal_face_index_k
 _exptl_crystal_face_index_l
 _exptl_crystal_face_perp_dist
 ? ? ? ?

#=======================================================================

# 7. EXPERIMENTAL DATA

_exptl_special_details                   ?

_diffrn_ambient_temperature              293
_diffrn_source                           ?
_diffrn_source_power                     ?
_diffrn_source_voltage                   ?
_diffrn_source_current                   ?
_diffrn_radiation_type                   'Mo K\a'
_diffrn_radiation_source                 'X-ray tube'
_diffrn_radiation_wavelength             0.71073
_diffrn_radiation_monochromator          ?
_diffrn_measurement_device               'four-circle diffractometer'
_diffrn_measurement_device_type          'Bruker KAPPA APEX II CCD'
_diffrn_detector                         ?
_diffrn_detector_area_resol_mean         ?
_diffrn_measurement_method               '\w- and \f-scans'
_diffrn_measurement_specimen_support     ?

_diffrn_reflns_number                    7123
_diffrn_reflns_theta_min                 3.95
_diffrn_reflns_theta_max                 39.14
_diffrn_reflns_theta_full                34.48
_diffrn_measured_fraction_theta_max      0.91
_diffrn_measured_fraction_theta_full     0.98
_diffrn_reflns_av_R_equivalents          0.0403
_diffrn_reflns_av_unetI/netI             0.0184
_diffrn_reflns_limit_h_min               -5
_diffrn_reflns_limit_h_max               8
_diffrn_reflns_limit_k_min               -8
_diffrn_reflns_limit_k_max               8
_diffrn_reflns_limit_l_min               -35
_diffrn_reflns_limit_l_max               33
_diffrn_reflns_reduction_process         ?

_diffrn_standards_number                 ?
_diffrn_standards_interval_count         ?
_diffrn_standards_interval_time          ?
_diffrn_standards_decay_%                ?
loop_
_diffrn_standard_refln_index_h
_diffrn_standard_refln_index_k
_diffrn_standard_refln_index_l
  ? ? ?

_diffrn_radiation_probe                  X-ray

#=======================================================================

# 8. REFINEMENT DATA

_refine_special_details
; ?
;

_reflns_number_total                     461
_reflns_number_gt                        409
_reflns_threshold_expression             'I>3\s(I)'

_refine_ls_structure_factor_coef         Fsqd
_refine_ls_R_factor_gt                   0.0204
_refine_ls_wR_factor_gt                  0.0738
_refine_ls_R_factor_all                  0.0239
_refine_ls_wR_factor_ref                 0.0782
_refine_ls_goodness_of_fit_ref           1.61
_refine_ls_goodness_of_fit_gt            1.62
_refine_ls_restrained_S_gt               ?
_refine_ls_restrained_S_all              ?
_refine_ls_number_reflns                 461
_refine_ls_number_parameters             24
_refine_ls_number_restraints             0
_refine_ls_number_constraints            7
_refine_ls_weighting_scheme              sigma
_refine_ls_weighting_details             'w=1/(\s^2^(I)+0.0016I^2^)'
_refine_ls_hydrogen_treatment            'constr'
_refine_ls_shift/su_max                  0.0403
_refine_ls_shift/su_mean                 0.0071
_refine_diff_density_max                 1.23
_refine_diff_density_min                 -0.90
_refine_ls_extinction_method
 'B-C type 1 Gaussian isotropic (Becker & Coppens, 1974)'
_refine_ls_extinction_coef               800(200)
_refine_ls_extinction_expression         ?
_refine_ls_abs_structure_details         ?
_refine_ls_abs_structure_Flack           ?
_refine_ls_abs_structure_Rogers          ?

loop_
 _atom_type_symbol
 _atom_type_scat_dispersion_real
 _atom_type_scat_dispersion_imag
 _atom_type_scat_source
 H    0.0000  0.0000
 'International Tables Vol C tables 4.2.6.8 and 6.1.1.1'
 Mg   0.0486  0.0363
 'International Tables Vol C tables 4.2.6.8 and 6.1.1.1'
 O    0.0106  0.0060
 'International Tables Vol C tables 4.2.6.8 and 6.1.1.1'
 Te  -0.5308  1.6751
 'International Tables Vol C tables 4.2.6.8 and 6.1.1.1'

_computing_data_collection               'Apex 3 (Bruker, 2016)'
_computing_cell_refinement               'SAINT-Plus (Bruker, 2016)'
_computing_data_reduction                'SAINT-Plus (Bruker, 2016)'
_computing_structure_solution            'SHELXT (Sheldrick, 2015)'
_computing_structure_refinement          'Jana 2006 (Pet\<r\'i\<cek et al., 2014)'
_computing_molecular_graphics            'Mercury (Macrae et al., 2008)'
_computing_publication_material          ?

loop_
 _restr_distance_atom_site_label_1
 _restr_distance_site_symmetry_1
 _restr_distance_atom_site_label_2
 _restr_distance_site_symmetry_2
 _restr_distance_target
 _restr_distance_target_weight_param
 ? ? ? ? ? ?

loop_
 _restr_angle_atom_site_label_1
 _restr_angle_site_symmetry_1
 _restr_angle_atom_site_label_2
 _restr_angle_site_symmetry_2
 _restr_angle_atom_site_label_3
 _restr_angle_site_symmetry_3
 _restr_angle_target
 _restr_angle_target_weight_param
 ? ? ? ? ? ? ? ?

loop_
 _restr_torsion_atom_site_label_1
 _restr_torsion_site_symmetry_1
 _restr_torsion_atom_site_label_2
 _restr_torsion_site_symmetry_2
 _restr_torsion_atom_site_label_3
 _restr_torsion_site_symmetry_3
 _restr_torsion_atom_site_label_4
 _restr_torsion_site_symmetry_4
 _restr_torsion_angle_target
 _restr_torsion_weight_param
 ? ? ? ? ? ? ? ? ? ?

loop_
 _restr_equal_distance_atom_site_label_1
 _restr_equal_distance_site_symmetry_1
 _restr_equal_distance_atom_site_label_2
 _restr_equal_distance_site_symmetry_2
 _restr_equal_distance_class_class_id
 _restr_equal_distance_class_target_weight_param
 ? ? ? ? ? ?

loop_
 _restr_equal_angle_atom_site_label_1
 _restr_equal_angle_site_symmetry_1
 _restr_equal_angle_atom_site_label_2
 _restr_equal_angle_site_symmetry_2
 _restr_equal_angle_atom_site_label_3
 _restr_equal_angle_site_symmetry_3
 _restr_equal_angle_class_class_id
 _restr_equal_angle_class_target_weight_param
 ? ? ? ? ? ? ? ?

loop_
 _restr_equal_torsion_atom_site_label_1
 _restr_equal_torsion_site_symmetry_1
 _restr_equal_torsion_atom_site_label_2
 _restr_equal_torsion_site_symmetry_2
 _restr_equal_torsion_atom_site_label_3
 _restr_equal_torsion_site_symmetry_3
 _restr_equal_torsion_atom_site_label_4
 _restr_equal_torsion_site_symmetry_4
 _restr_equal_torsion_class_class_id
 _restr_equal_torsion_class_target_weight_param
 ? ? ? ? ? ? ? ? ? ?


#=======================================================================

# 9. ATOMIC COORDINATES AND DISPLACEMENT PARAMETERS

loop_
 _atom_site_label
 _atom_site_type_symbol
 _atom_site_fract_x
 _atom_site_fract_y
 _atom_site_fract_z
 _atom_site_adp_type
 _atom_site_U_iso_or_equiv
 _atom_site_site_symmetry_multiplicity
 _atom_site_occupancy
 _atom_site_calc_flag
 _atom_site_refinement_flags
 _atom_site_disorder_assembly
 _atom_site_disorder_group
  Te Te 0 0 0 Uani 0.00979(11) 4 0.954(6) d . . .
  Mg' Mg 0 0 0 Uani 0.00979(11) 4 0.046(6) d . . .
  Mg Mg 0.5 0.5 0 Uani 0.0096(6) 4 0.954(6) d . . .
  Te' Te 0.5 0.5 0 Uani 0.0096(6) 4 0.046(6) d . . .
  O1 O 0 0 -0.0955(2) Uani 0.0242(10) 8 1 d . . .
  O2 O 0.5 0.5 -0.0989(2) Uani 0.0230(9) 8 1 d . . .
  O3 O -0.3215(8) -0.1569(8) -0.00124(16) Uani 0.0171(9) 32 0.5 d . . .

loop_
 _atom_site_aniso_label
 _atom_site_aniso_type_symbol
 _atom_site_aniso_U_11
 _atom_site_aniso_U_22
 _atom_site_aniso_U_33
 _atom_site_aniso_U_12
 _atom_site_aniso_U_13
 _atom_site_aniso_U_23
 Te Te 0.00852(19) 0.00852(19) 0.0123(2) 0 0 0
 Mg' Mg 0.00852(19) 0.00852(19) 0.0123(2) 0 0 0
 Mg Mg 0.0077(10) 0.0077(10) 0.0133(10) 0 0 0
 Te' Te 0.0077(10) 0.0077(10) 0.0133(10) 0 0 0
 O1 O 0.0150(14) 0.046(2) 0.0114(12) 0 0 0
 O2 O 0.0141(14) 0.038(2) 0.0170(14) 0 0 0
 O3 O 0.0078(14) 0.0089(15) 0.034(2) -0.0021(13) -0.0018(9) -0.0010(9)

loop_
 _jana_atom_site_ADP_C_label
 _jana_atom_site_ADP_C_type_symbol
 _jana_atom_site_ADP_C_111
 _jana_atom_site_ADP_C_112
 _jana_atom_site_ADP_C_113
 _jana_atom_site_ADP_C_122
 _jana_atom_site_ADP_C_123
 _jana_atom_site_ADP_C_133
 _jana_atom_site_ADP_C_222
 _jana_atom_site_ADP_C_223
 _jana_atom_site_ADP_C_233
 _jana_atom_site_ADP_C_333
 ? ? ? ? ? ? ? ? ? ? ? ?

loop_
 _jana_atom_site_ADP_D_label
 _jana_atom_site_ADP_D_type_symbol
 _jana_atom_site_ADP_D_1111
 _jana_atom_site_ADP_D_1112
 _jana_atom_site_ADP_D_1113
 _jana_atom_site_ADP_D_1122
 _jana_atom_site_ADP_D_1123
 _jana_atom_site_ADP_D_1133
 _jana_atom_site_ADP_D_1222
 _jana_atom_site_ADP_D_1223
 _jana_atom_site_ADP_D_1233
 _jana_atom_site_ADP_D_1333
 _jana_atom_site_ADP_D_2222
 _jana_atom_site_ADP_D_2223
 _jana_atom_site_ADP_D_2233
 _jana_atom_site_ADP_D_2333
 _jana_atom_site_ADP_D_3333
 ? ? ? ? ? ? ? ? ? ? ? ? ? ? ? ? ?

loop_
 _jana_atom_site_ADP_E_label
 _jana_atom_site_ADP_E_type_symbol
 _jana_atom_site_ADP_E_11111
 _jana_atom_site_ADP_E_11112
 _jana_atom_site_ADP_E_11113
 _jana_atom_site_ADP_E_11122
 _jana_atom_site_ADP_E_11123
 _jana_atom_site_ADP_E_11133
 _jana_atom_site_ADP_E_11222
 _jana_atom_site_ADP_E_11223
 _jana_atom_site_ADP_E_11233
 _jana_atom_site_ADP_E_11333
 _jana_atom_site_ADP_E_12222
 _jana_atom_site_ADP_E_12223
 _jana_atom_site_ADP_E_12233
 _jana_atom_site_ADP_E_12333
 _jana_atom_site_ADP_E_13333
 _jana_atom_site_ADP_E_22222
 _jana_atom_site_ADP_E_22223
 _jana_atom_site_ADP_E_22233
 _jana_atom_site_ADP_E_22333
 _jana_atom_site_ADP_E_23333
 _jana_atom_site_ADP_E_33333
 ? ? ? ? ? ? ? ? ? ? ? ? ? ? ? ? ? ? ? ? ? ? ?

loop_
 _jana_atom_site_ADP_F_label
 _jana_atom_site_ADP_F_type_symbol
 _jana_atom_site_ADP_F_111111
 _jana_atom_site_ADP_F_111112
 _jana_atom_site_ADP_F_111113
 _jana_atom_site_ADP_F_111122
 _jana_atom_site_ADP_F_111123
 _jana_atom_site_ADP_F_111133
 _jana_atom_site_ADP_F_111222
 _jana_atom_site_ADP_F_111223
 _jana_atom_site_ADP_F_111233
 _jana_atom_site_ADP_F_111333
 _jana_atom_site_ADP_F_112222
 _jana_atom_site_ADP_F_112223
 _jana_atom_site_ADP_F_112233
 _jana_atom_site_ADP_F_112333
 _jana_atom_site_ADP_F_113333
 _jana_atom_site_ADP_F_122222
 _jana_atom_site_ADP_F_122223
 _jana_atom_site_ADP_F_122233
 _jana_atom_site_ADP_F_122333
 _jana_atom_site_ADP_F_123333
 _jana_atom_site_ADP_F_133333
 _jana_atom_site_ADP_F_222222
 _jana_atom_site_ADP_F_222223
 _jana_atom_site_ADP_F_222233
 _jana_atom_site_ADP_F_222333
 _jana_atom_site_ADP_F_223333
 _jana_atom_site_ADP_F_233333
 _jana_atom_site_ADP_F_333333
 ? ? ? ? ? ? ? ? ? ? ? ? ? ? ? ? ? ? ? ? ? ? ? ? ? ? ? ? ? ?


#=======================================================================

# 10. MOLECULAR GEOMETRY


loop_
 _geom_bond_atom_site_label_1
 _geom_bond_atom_site_label_2
 _geom_bond_site_symmetry_1
 _geom_bond_site_symmetry_2
 _geom_bond_distance
 _geom_bond_publ_flag
  Te Mg' . . 0 ?
  Te O1 . . 1.975(4) ?
  Te O1 . 7_555 1.975(4) ?
  Te O3 . . 1.906(4) ?
  Te O3 . 2_555 1.906(4) ?
  Te O3 . 7_555 1.906(4) ?
  Te O3 . 8_555 1.906(4) ?
  Te O3 . 11_555 1.906(4) ?
  Te O3 . 12_555 1.906(4) ?
  Te O3 . 13_555 1.906(4) ?
  Te O3 . 14_555 1.906(4) ?
  Mg' O1 . . 1.975(4) ?
  Mg' O1 . 7_555 1.975(4) ?
  Mg' O3 . . 1.906(4) ?
  Mg' O3 . 2_555 1.906(4) ?
  Mg' O3 . 7_555 1.906(4) ?
  Mg' O3 . 8_555 1.906(4) ?
  Mg' O3 . 11_555 1.906(4) ?
  Mg' O3 . 12_555 1.906(4) ?
  Mg' O3 . 13_555 1.906(4) ?
  Mg' O3 . 14_555 1.906(4) ?
  Mg Te' . . 0 ?
  Mg O2 . . 2.046(4) ?
  Mg O2 . 7_555 2.046(4) ?
  Mg O3 . 1_665 2.060(4) ?
  Mg O3 . 2_555 2.060(4) ?
  Mg O3 . 7_665 2.060(4) ?
  Mg O3 . 8_555 2.060(4) ?
  Mg O3 . 11_655 2.060(4) ?
  Mg O3 . 12_565 2.060(4) ?
  Mg O3 . 13_655 2.060(4) ?
  Mg O3 . 14_565 2.060(4) ?
  O3 O3 . 7_555 1.241(6) ?

loop_
 _geom_angle_atom_site_label_1
 _geom_angle_atom_site_label_2
 _geom_angle_atom_site_label_3
 _geom_angle_site_symmetry_1
 _geom_angle_site_symmetry_2
 _geom_angle_site_symmetry_3
 _geom_angle
 _geom_angle_publ_flag
  Mg' Te O1 . . . 0 ?
  Mg' Te O1 . . 7_555 0 ?
  Mg' Te O3 . . . 0 ?
  Mg' Te O3 . . 2_555 0 ?
  Mg' Te O3 . . 7_555 0 ?
  Mg' Te O3 . . 8_555 0 ?
  Mg' Te O3 . . 11_555 0 ?
  Mg' Te O3 . . 12_555 0 ?
  Mg' Te O3 . . 13_555 0 ?
  Mg' Te O3 . . 14_555 0 ?
  O1 Te O1 . . 7_555 180 ?
  O1 Te O3 . . . 89.23(10) ?
  O1 Te O3 . . 2_555 89.23(10) ?
  O1 Te O3 . . 7_555 90.77(10) ?
  O1 Te O3 . . 8_555 90.77(10) ?
  O1 Te O3 . . 11_555 90.77(10) ?
  O1 Te O3 . . 12_555 90.77(10) ?
  O1 Te O3 . . 13_555 89.23(10) ?
  O1 Te O3 . . 14_555 89.23(10) ?
  O1 Te O3 7_555 . . 90.77(10) ?
  O1 Te O3 7_555 . 2_555 90.77(10) ?
  O1 Te O3 7_555 . 7_555 89.23(10) ?
  O1 Te O3 7_555 . 8_555 89.23(10) ?
  O1 Te O3 7_555 . 11_555 89.23(10) ?
  O1 Te O3 7_555 . 12_555 89.23(10) ?
  O1 Te O3 7_555 . 13_555 90.77(10) ?
  O1 Te O3 7_555 . 14_555 90.77(10) ?
  O3 Te O3 . . 2_555 178.46(14) ?
  O3 Te O3 . . 7_555 38.00(18) ?
  O3 Te O3 . . 8_555 142.03(18) ?
  O3 Te O3 . . 11_555 90.01(18) ?
  O3 Te O3 . . 12_555 90.01(18) ?
  O3 Te O3 . . 13_555 52.02(18) ?
  O3 Te O3 . . 14_555 127.95(18) ?
  O3 Te O3 2_555 . 7_555 142.03(18) ?
  O3 Te O3 2_555 . 8_555 38.00(18) ?
  O3 Te O3 2_555 . 11_555 90.01(18) ?
  O3 Te O3 2_555 . 12_555 90.01(18) ?
  O3 Te O3 2_555 . 13_555 127.95(18) ?
  O3 Te O3 2_555 . 14_555 52.02(18) ?
  O3 Te O3 7_555 . 8_555 178.46(14) ?
  O3 Te O3 7_555 . 11_555 127.95(18) ?
  O3 Te O3 7_555 . 12_555 52.02(18) ?
  O3 Te O3 7_555 . 13_555 90.01(18) ?
  O3 Te O3 7_555 . 14_555 90.01(18) ?
  O3 Te O3 8_555 . 11_555 52.02(18) ?
  O3 Te O3 8_555 . 12_555 127.95(18) ?
  O3 Te O3 8_555 . 13_555 90.01(18) ?
  O3 Te O3 8_555 . 14_555 90.01(18) ?
  O3 Te O3 11_555 . 12_555 178.46(14) ?
  O3 Te O3 11_555 . 13_555 38.00(18) ?
  O3 Te O3 11_555 . 14_555 142.03(18) ?
  O3 Te O3 12_555 . 13_555 142.03(18) ?
  O3 Te O3 12_555 . 14_555 38.00(18) ?
  O3 Te O3 13_555 . 14_555 178.46(14) ?
  Te Mg' O1 . . . 0 ?
  Te Mg' O1 . . 7_555 0 ?
  Te Mg' O3 . . . 0 ?
  Te Mg' O3 . . 2_555 0 ?
  Te Mg' O3 . . 7_555 0 ?
  Te Mg' O3 . . 8_555 0 ?
  Te Mg' O3 . . 11_555 0 ?
  Te Mg' O3 . . 12_555 0 ?
  Te Mg' O3 . . 13_555 0 ?
  Te Mg' O3 . . 14_555 0 ?
  O1 Mg' O1 . . 7_555 180 ?
  O1 Mg' O3 . . . 89.23(10) ?
  O1 Mg' O3 . . 2_555 89.23(10) ?
  O1 Mg' O3 . . 7_555 90.77(10) ?
  O1 Mg' O3 . . 8_555 90.77(10) ?
  O1 Mg' O3 . . 11_555 90.77(10) ?
  O1 Mg' O3 . . 12_555 90.77(10) ?
  O1 Mg' O3 . . 13_555 89.23(10) ?
  O1 Mg' O3 . . 14_555 89.23(10) ?
  O1 Mg' O3 7_555 . . 90.77(10) ?
  O1 Mg' O3 7_555 . 2_555 90.77(10) ?
  O1 Mg' O3 7_555 . 7_555 89.23(10) ?
  O1 Mg' O3 7_555 . 8_555 89.23(10) ?
  O1 Mg' O3 7_555 . 11_555 89.23(10) ?
  O1 Mg' O3 7_555 . 12_555 89.23(10) ?
  O1 Mg' O3 7_555 . 13_555 90.77(10) ?
  O1 Mg' O3 7_555 . 14_555 90.77(10) ?
  O3 Mg' O3 . . 2_555 178.46(14) ?
  O3 Mg' O3 . . 7_555 38.00(18) ?
  O3 Mg' O3 . . 8_555 142.03(18) ?
  O3 Mg' O3 . . 11_555 90.01(18) ?
  O3 Mg' O3 . . 12_555 90.01(18) ?
  O3 Mg' O3 . . 13_555 52.02(18) ?
  O3 Mg' O3 . . 14_555 127.95(18) ?
  O3 Mg' O3 2_555 . 7_555 142.03(18) ?
  O3 Mg' O3 2_555 . 8_555 38.00(18) ?
  O3 Mg' O3 2_555 . 11_555 90.01(18) ?
  O3 Mg' O3 2_555 . 12_555 90.01(18) ?
  O3 Mg' O3 2_555 . 13_555 127.95(18) ?
  O3 Mg' O3 2_555 . 14_555 52.02(18) ?
  O3 Mg' O3 7_555 . 8_555 178.46(14) ?
  O3 Mg' O3 7_555 . 11_555 127.95(18) ?
  O3 Mg' O3 7_555 . 12_555 52.02(18) ?
  O3 Mg' O3 7_555 . 13_555 90.01(18) ?
  O3 Mg' O3 7_555 . 14_555 90.01(18) ?
  O3 Mg' O3 8_555 . 11_555 52.02(18) ?
  O3 Mg' O3 8_555 . 12_555 127.95(18) ?
  O3 Mg' O3 8_555 . 13_555 90.01(18) ?
  O3 Mg' O3 8_555 . 14_555 90.01(18) ?
  O3 Mg' O3 11_555 . 12_555 178.46(14) ?
  O3 Mg' O3 11_555 . 13_555 38.00(18) ?
  O3 Mg' O3 11_555 . 14_555 142.03(18) ?
  O3 Mg' O3 12_555 . 13_555 142.03(18) ?
  O3 Mg' O3 12_555 . 14_555 38.00(18) ?
  O3 Mg' O3 13_555 . 14_555 178.46(14) ?
  Te' Mg O2 . . . 0 ?
  Te' Mg O2 . . 7_555 0 ?
  Te' Mg O3 . . 1_665 0 ?
  Te' Mg O3 . . 2_555 0 ?
  Te' Mg O3 . . 7_665 0 ?
  Te' Mg O3 . . 8_555 0 ?
  Te' Mg O3 . . 11_655 0 ?
  Te' Mg O3 . . 12_565 0 ?
  Te' Mg O3 . . 13_655 0 ?
  Te' Mg O3 . . 14_565 0 ?
  O2 Mg O2 . . 7_555 180 ?
  O2 Mg O3 . . 1_665 89.29(9) ?
  O2 Mg O3 . . 2_555 89.29(9) ?
  O2 Mg O3 . . 7_665 90.71(9) ?
  O2 Mg O3 . . 8_555 90.71(9) ?
  O2 Mg O3 . . 11_655 90.71(9) ?
  O2 Mg O3 . . 12_565 90.71(9) ?
  O2 Mg O3 . . 13_655 89.29(9) ?
  O2 Mg O3 . . 14_565 89.29(9) ?
  O2 Mg O3 7_555 . 1_665 90.71(9) ?
  O2 Mg O3 7_555 . 2_555 90.71(9) ?
  O2 Mg O3 7_555 . 7_665 89.29(9) ?
  O2 Mg O3 7_555 . 8_555 89.29(9) ?
  O2 Mg O3 7_555 . 11_655 89.29(9) ?
  O2 Mg O3 7_555 . 12_565 89.29(9) ?
  O2 Mg O3 7_555 . 13_655 90.71(9) ?
  O2 Mg O3 7_555 . 14_565 90.71(9) ?
  O3 Mg O3 1_665 . 2_555 178.57(13) ?
  O3 Mg O3 1_665 . 7_665 35.06(17) ?
  O3 Mg O3 1_665 . 8_555 144.97(17) ?
  O3 Mg O3 1_665 . 11_655 90.01(17) ?
  O3 Mg O3 1_665 . 12_565 90.01(17) ?
  O3 Mg O3 1_665 . 13_655 125.01(17) ?
  O3 Mg O3 1_665 . 14_565 54.97(17) ?
  O3 Mg O3 2_555 . 7_665 144.97(17) ?
  O3 Mg O3 2_555 . 8_555 35.06(17) ?
  O3 Mg O3 2_555 . 11_655 90.01(17) ?
  O3 Mg O3 2_555 . 12_565 90.01(17) ?
  O3 Mg O3 2_555 . 13_655 54.97(17) ?
  O3 Mg O3 2_555 . 14_565 125.01(17) ?
  O3 Mg O3 7_665 . 8_555 178.57(13) ?
  O3 Mg O3 7_665 . 11_655 54.97(17) ?
  O3 Mg O3 7_665 . 12_565 125.01(17) ?
  O3 Mg O3 7_665 . 13_655 90.01(17) ?
  O3 Mg O3 7_665 . 14_565 90.01(17) ?
  O3 Mg O3 8_555 . 11_655 125.01(17) ?
  O3 Mg O3 8_555 . 12_565 54.97(17) ?
  O3 Mg O3 8_555 . 13_655 90.01(17) ?
  O3 Mg O3 8_555 . 14_565 90.01(17) ?
  O3 Mg O3 11_655 . 12_565 178.57(13) ?
  O3 Mg O3 11_655 . 13_655 35.06(17) ?
  O3 Mg O3 11_655 . 14_565 144.97(17) ?
  O3 Mg O3 12_565 . 13_655 144.97(17) ?
  O3 Mg O3 12_565 . 14_565 35.06(17) ?
  O3 Mg O3 13_655 . 14_565 178.57(13) ?
  Te O1 Mg' . . . 0 ?
  Te O3 Mg' . . . 0 ?
  Te O3 Mg . . 1_445 143.5(2) ?
  Te O3 O3 . . 7_555 71.0(3) ?
  Mg' O3 Mg . . 1_445 143.5(2) ?
  Mg' O3 O3 . . 7_555 71.0(3) ?
  Mg O3 O3 1_445 . 7_555 72.5(3) ?

loop_
 _geom_torsion_atom_site_label_1
 _geom_torsion_atom_site_label_2
 _geom_torsion_atom_site_label_3
 _geom_torsion_atom_site_label_4
 _geom_torsion_site_symmetry_1
 _geom_torsion_site_symmetry_2
 _geom_torsion_site_symmetry_3
 _geom_torsion_site_symmetry_4
 _geom_torsion
 _geom_torsion_publ_flag
 ? ? ? ? ? ? ? ? ? ?

loop_
 _geom_hbond_atom_site_label_D
 _geom_hbond_atom_site_label_H
 _geom_hbond_atom_site_label_A
 _geom_hbond_site_symmetry_D
 _geom_hbond_site_symmetry_H
 _geom_hbond_site_symmetry_A
 _geom_hbond_distance_DH
 _geom_hbond_distance_HA
 _geom_hbond_distance_DA
 _geom_hbond_angle_DHA
 _geom_hbond_publ_flag
 ? ? ? ? ? ? ? ? ? ? ?


#=======================================================================

# 11. STRUCTURE-FACTOR LIST

loop_
 _refln_index_h
 _refln_index_k
 _refln_index_l
 _refln_F_squared_calc
 _refln_F_squared_meas
 _refln_F_squared_sigma
 _refln_observed_status
   0   0  12 60036.40 61424.80  1396.04 o
   0   0  16 15508.00 16073.60   318.86 o
   0   0  20 23103.50 22526.40   514.93 o
   0   0  24  7112.25  7022.35   159.71 o
   0   0  28  4747.10  4623.16   111.03 o
   0   0  32  4238.66  4143.75   111.40 o
   1   0   3  9702.66  7463.41   226.36 o
   1   0   5  8613.40  8480.32   108.08 o
   1   0   7  6198.14  5847.50    95.14 o
   1   0   9  5807.58  5346.82    97.07 o
   1   0  11  5215.62  5224.43    61.13 o
   1   0  13  5100.30  5420.45    22.94 o
   1   0  15  3373.86  3506.98    26.79 o
   1   0  17  2534.73  2518.61    30.88 o
   1   0  19  1944.81  1880.02    28.00 o
   1   0  21  2186.88  2132.92    29.47 o
   1   0  23  1816.73  1805.70    22.64 o
   1   0  25  1352.76  1356.31    17.20 o
   1   0  27   784.43   767.44    12.76 o
   1   0  29   712.68   682.44    13.07 o
   1   0  31   712.32   696.37    13.06 o
   1   0  33   710.68   752.02    17.40 o
   1   1   2 50645.30 50185.90  2417.71 o
   1   1   6  9980.37  7565.60   226.57 o
   1   1  10 46030.50 49122.60   188.26 o
   1   1  14 10083.30  9473.52   155.04 o
   1   1  18 11271.40 11161.90   136.50 o
   1   1  22 10166.40  9900.08   135.79 o
   1   1  26  2586.56  2627.36    28.93 o
   1   1  30  4281.90  4145.54    64.81 o
   2   0   0 57059.50 52699.10  2899.33 o
   2   0   2     7.39     6.81     1.64 o
   2   0   4  7578.38  6206.20   160.18 o
   2   0   6     4.58    11.16     1.28 o
   2   0   8 22030.20 23400.80    56.65 o
   2   0  10     1.78    13.37     1.63 o
   2   0  12 21423.70 22707.70   119.12 o
   2   0  14     0.11     8.76     1.93 o
   2   0  16  5346.83  5323.89    64.20 o
   2   0  18     3.42     8.76     2.38 o
   2   0  20 12305.00 12416.20   134.26 o
   2   0  22     0.00     1.95     2.71 <
   2   0  24  3827.80  3771.86    52.97 o
   2   0  26     0.26    -0.25     3.15 <
   2   0  28  2938.16  3027.26    30.15 o
   2   0  30     0.36     1.01     4.03 <
   2   0  32  2986.95  2969.65    48.58 o
   2   0  34     0.03    -1.26    18.28 <
   2   1   1  5470.12  4690.03   101.53 o
   2   1   3  5561.42  5640.29    43.73 o
   2   1   5  4932.58  5635.10   212.10 o
   2   1   7  4193.43  4543.05   176.49 o
   2   1   9  3570.92  3776.21   148.95 o
   2   1  11  3857.36  4155.43   162.03 o
   2   1  13  3452.67  3813.98   146.32 o
   2   1  15  2732.38  2970.04   115.10 o
   2   1  17  1838.86  1930.89    76.68 o
   2   1  19  1695.69  1668.59    18.08 o
   2   1  21  1644.89  1636.21    16.31 o
   2   1  23  1588.62  1618.12    11.59 o
   2   1  25  1088.24  1108.46     9.03 o
   2   1  27   730.00   736.84     7.59 o
   2   1  29   579.04   573.26     7.85 o
   2   1  31   662.38   670.78     8.94 o
   2   1  33   601.43   654.66    17.82 o
   2   1  35   414.27   436.41    38.21 o
   2   2   0 64105.60 67128.60  1442.28 o
   2   2   4 19177.20 19540.40   201.86 o
   2   2   8 30101.40 32004.90   135.33 o
   2   2  12 25663.40 26546.30   201.71 o
   2   2  16  8078.90  8010.47    96.68 o
   2   2  20 13186.80 12813.40   183.73 o
   2   2  24  4512.68  4533.75    56.00 o
   2   2  28  3260.47  3249.52    43.83 o
   2   2  32  3050.65  3057.93    84.73 o
   3   0   1  4779.14  4234.61    97.10 o
   3   0   3  5128.64  4701.54    98.19 o
   3   0   5  4308.99  4292.96    63.03 o
   3   0   7  4023.27  4028.05    52.40 o
   3   0   9  3230.06  3132.88    45.84 o
   3   0  11  3672.17  3586.91    52.63 o
   3   0  13  2919.77  3047.72    27.07 o
   3   0  15  2742.40  2859.07    26.24 o
   3   0  17  1642.27  1684.13    19.49 o
   3   0  19  1663.41  1613.69    25.35 o
   3   0  21  1455.33  1421.12    22.71 o
   3   0  23  1568.57  1549.77    23.77 o
   3   0  25   940.61   960.44    14.44 o
   3   0  27   747.50   736.47    14.25 o
   3   0  29   537.24   527.56    11.34 o
   3   0  31   635.30   646.92    15.58 o
   3   0  33   531.33   607.42    45.66 o
   3   1   2 44091.30 46117.30  1843.65 o
   3   1   6 18642.30 18583.20   174.37 o
   3   1  10 37542.80 39300.90  1560.28 o
   3   1  14 12283.50 12383.80    89.54 o
   3   1  16     0.10    15.07     1.80 o
   3   1  18 11229.40 11153.10   108.31 o
   3   1  20     0.10    11.98     2.35 o
   3   1  22  9342.49  9240.54    95.37 o
   3   1  24     1.71     3.97     2.58 <
   3   1  26  2857.51  2930.40    20.69 o
   3   1  28     0.60     3.34     3.15 <
   3   1  30  3917.60  3928.61    44.88 o
   3   1  32     0.31    -2.65     9.08 <
   3   1  34  1528.40  1671.86    52.76 o
   3   2   1  4551.88  4213.20    68.81 o
   3   2   3  4575.25  4385.32    58.27 o
   3   2   5  4371.55  4427.88    33.26 o
   3   2   7  3556.70  3627.33    23.10 o
   3   2   9  3409.52  3366.32    34.70 o
   3   2  11  3085.26  3029.97    32.47 o
   3   2  13  3087.52  3126.59    22.43 o
   3   2  15  2291.26  2372.08     7.97 o
   3   2  17  1832.81  1861.76    14.26 o
   3   2  19  1408.15  1367.14    17.67 o
   3   2  21  1548.26  1481.50    20.98 o
   3   2  23  1307.70  1291.76    15.51 o
   3   2  25  1027.35  1046.73    10.04 o
   3   2  27   639.21   629.07     9.52 o
   3   2  29   580.90   579.19    10.32 o
   3   2  31   546.59   576.96    16.99 o
   3   2  33   546.89   640.87    25.67 o
   3   3   2 10745.90 11056.10   125.24 o
   3   3   6  3989.25  3935.83    61.12 o
   3   3  10 12301.50 12685.50   124.19 o
   3   3  14  3997.69  4002.88    51.74 o
   3   3  18  4634.86  4549.00    69.24 o
   3   3  22  4590.96  4596.73    63.75 o
   3   3  26  1454.66  1497.09    22.09 o
   3   3  30  2394.93  2408.17    67.70 o
   4   0   0 24692.30 26632.90   467.76 o
   4   0   2    32.48     8.01     3.28 <
   4   0   4  7818.60  7811.17   120.69 o
   4   0   6     2.83     4.22     3.40 <
   4   0   8 13178.70 13926.60   176.27 o
   4   0  10     0.13     8.89     3.20 <
   4   0  12 12459.30 12682.20   164.17 o
   4   0  14    16.47     5.80     2.87 <
   4   0  16  4304.27  4322.73    57.76 o
   4   0  18     3.09     8.70     3.39 <
   4   0  20  7834.03  7655.08   120.38 o
   4   0  22     7.21     7.06     4.04 <
   4   0  24  2878.11  2986.96    34.76 o
   4   0  26     0.30    -2.90     4.22 <
   4   0  28  2246.03  2284.33    34.44 o
   4   0  30     0.07   -10.09     7.68 <
   4   0  32  2213.45  2288.12    89.20 o
   4   1   1  3677.36  3763.38    33.27 o
   4   1   3  3681.95  3860.15    22.38 o
   4   1   5  3511.79  3762.90   150.28 o
   4   1   7  3087.72  3290.32     3.82 o
   4   1   9  2661.06  2795.52    11.43 o
   4   1  11  2721.64  2779.44    23.18 o
   4   1  13  2533.92  2649.84     8.79 o
   4   1  15  2027.42  2149.51    85.60 o
   4   1  17  1513.30  1564.23    10.28 o
   4   1  19  1361.48  1329.71    17.80 o
   4   1  21  1267.18  1278.02    13.40 o
   4   1  23  1201.28  1187.60    15.32 o
   4   1  25   912.85   881.12    13.55 o
   4   1  27   614.24   617.44     8.33 o
   4   1  29   485.04   497.82     9.40 o
   4   1  31   539.91   552.99    24.93 o
   4   1  33   486.41   552.52    30.46 o
   4   2   0 28691.40 30050.00   319.38 o
   4   2   2     9.39    25.85     2.71 o
   4   2   4 12484.80 13235.40   528.89 o
   4   2   6     4.68    24.90     2.70 o
   4   2   8 16612.60 16925.20   138.15 o
   4   2  12 14618.30 15264.30    65.47 o
   4   2  14     0.97    18.60     2.43 o
   4   2  16  5811.03  5734.21    65.11 o
   4   2  18     7.25    10.91     2.82 o
   4   2  20  8490.96  8550.92    78.50 o
   4   2  22     0.23    10.72     3.00 o
   4   2  24  3352.98  3366.69    36.45 o
   4   2  26     0.48     0.32     3.66 <
   4   2  28  2482.67  2584.42    31.58 o
   4   2  30     0.96    22.51    11.63 <
   4   2  32  2265.91  2216.67    74.34 o
   4   3   1  1931.95  1888.70    26.94 o
   4   3   3  1965.02  1964.48    23.95 o
   4   3   5  1957.86  1957.32    22.81 o
   4   3   7  1678.69  1722.76    16.00 o
   4   3   9  1582.05  1564.62    19.91 o
   4   3  11  1531.50  1496.48    20.68 o
   4   3  13  1585.85  1560.26    20.69 o
   4   3  15  1252.75  1274.81    13.48 o
   4   3  17  1045.33  1028.96    14.84 o
   4   3  19   864.14   844.25    13.58 o
   4   3  21   916.21   899.31    14.20 o
   4   3  23   824.69   807.39    13.70 o
   4   3  25   690.61   673.08    12.31 o
   4   3  27   450.49   447.02    10.94 o
   4   3  29   397.85   416.22    17.72 o
   4   3  31   396.99   414.96    37.64 o
   4   4   0 15892.00 15924.20   373.33 o
   4   4   4  8255.68  8092.01   140.74 o
   4   4   8 10230.00  9951.84   177.37 o
   4   4  12  9178.03  8973.16   152.14 o
   4   4  16  4241.92  4143.06    74.51 o
   4   4  20  5763.73  5550.25   117.12 o
   4   4  24  2549.36  2567.27    63.65 o
   4   4  28  1922.77  1919.77    78.48 o
   5   0   1  1807.06  1806.92    32.50 o
   5   0   3  1890.82  1917.35    34.37 o
   5   0   5  1829.76  1876.36    33.16 o
   5   0   7  1539.62  1527.50    30.54 o
   5   0   9  1575.85  1536.62    30.74 o
   5   0  11  1427.24  1384.54    28.54 o
   5   0  13  1506.58  1502.88    28.57 o
   5   0  15  1225.01  1177.03    24.93 o
   5   0  17  1019.91  1037.51    19.48 o
   5   0  19   777.77   777.41    17.18 o
   5   0  21   939.65   885.70    20.90 o
   5   0  23   813.86   768.51    19.02 o
   5   0  25   646.83   663.83    15.66 o
   5   0  27   435.30   434.34    16.17 o
   5   0  29   418.79   443.67    26.76 o
   5   0  31   366.85   438.29    37.64 o
   5   1   2 12718.00 13426.30    69.01 o
   5   1   4     9.44    17.40     3.24 o
   5   1   6  6518.52  6423.09    83.65 o
   5   1   8    27.94    18.91     3.22 o
   5   1  10 12530.70 12677.50   128.96 o
   5   1  12     8.38    18.03     3.23 o
   5   1  14  5046.08  4988.78    66.61 o
   5   1  16     3.36    11.29     3.32 o
   5   1  18  5034.24  4944.27    66.18 o
   5   1  20     2.99    11.60     3.63 o
   5   1  22  4588.62  4493.98    61.59 o
   5   1  24     2.61     7.82     4.28 <
   5   1  26  1645.67  1753.18    18.81 o
   5   1  28     5.52     1.07     9.90 <
   5   1  30  2287.14  2243.63    65.33 o
   5   2   1  2312.47  2382.93    24.13 o
   5   2   3  2419.95  2575.26    14.45 o
   5   2   5  2257.14  2403.36    15.41 o
   5   2   7  2039.20  2143.95    16.67 o
   5   2   9  1853.74  1906.67    19.93 o
   5   2  11  1812.07  1871.42    18.17 o
   5   2  13  1678.23  1697.76    19.63 o
   5   2  15  1509.08  1504.82    19.37 o
   5   2  17  1120.85  1159.74    12.24 o
   5   2  19   972.73   994.04    13.87 o
   5   2  21   964.17   933.87    16.82 o
   5   2  23   923.98   903.78    15.93 o
   5   2  25   662.89   662.90    16.34 o
   5   2  27   505.74   483.01    20.34 o
   5   2  29   414.94   417.68    21.20 o
   5   3   2 13751.70 13727.80   180.42 o
   5   3   4     4.50    28.18     3.91 o
   5   3   6  8421.68  8333.20   114.16 o
   5   3   8     2.51    18.47     4.04 o
   5   3  10 12553.90 12551.20   146.97 o
   5   3  12     8.00    21.18     3.59 o
   5   3  14  5948.01  5918.34    73.43 o
   5   3  16     0.18    14.50     3.87 o
   5   3  18  5404.74  5172.33    81.84 o
   5   3  20     0.14    15.07     4.38 o
   5   3  22  4594.89  4449.75    69.85 o
   5   3  24     3.95     9.90     6.30 <
   5   3  26  1855.70  1825.48    53.80 o
   5   3  28     0.17    15.76    11.71 <
   5   4   1  1874.50  1881.69    29.85 o
   5   4   3  1944.64  1945.20    32.51 o
   5   4   5  1848.47  1873.61    26.07 o
   5   4   7  1707.78  1731.00    23.38 o
   5   4   9  1505.18  1554.16    17.49 o
   5   4  11  1495.75  1521.32    17.98 o
   5   4  13  1372.71  1351.48    19.92 o
   5   4  15  1259.49  1217.89    19.89 o
   5   4  17   954.71   979.29    14.00 o
   5   4  19   856.64   872.41    14.55 o
   5   4  21   783.41   797.83    18.99 o
   5   4  23   764.72   757.37    24.10 o
   5   4  25   569.32   536.79    22.20 o
   5   4  27   446.05   443.37    39.14 o
   5   5   2  5693.73  5436.96   167.70 o
   5   5   6  3669.55  3707.37    95.68 o
   5   5  10  5549.39  5607.81    99.50 o
   5   5  14  2883.23  2956.00    52.77 o
   5   5  18  2778.95  2768.10    88.38 o
   5   5  22  2487.54  2469.26    97.28 o
   6   0   0 18773.80 19795.10   409.08 o
   6   0   2    28.02    22.45     6.26 o
   6   0   4 10770.70 11105.10   173.55 o
   6   0   6     7.51     7.50     5.74 <
   6   0   8 12428.60 12542.60   212.66 o
   6   0  10     1.01    11.10     5.85 <
   6   0  12 10841.00 10751.10   194.68 o
   6   0  14    10.55    19.48     5.90 o
   6   0  16  5255.26  5140.06    95.73 o
   6   0  18    14.76    17.91     6.61 <
   6   0  20  6473.14  6288.17   124.05 o
   6   0  22     5.04    16.20     7.67 <
   6   0  24  2921.42  2962.25    94.08 o
   6   0  26     0.17    19.54    20.16 <
   6   0  28  2114.31  2214.60    86.96 o
   6   1   1  1800.10  1764.92    27.27 o
   6   1   3  1782.44  1775.03    23.54 o
   6   1   5  1803.02  1797.08    24.42 o
   6   1   7  1573.99  1594.28    20.56 o
   6   1   9  1442.64  1418.98    22.68 o
   6   1  11  1402.12  1331.03    24.11 o
   6   1  13  1428.13  1380.72    23.39 o
   6   1  15  1107.06  1109.52    16.81 o
   6   1  17   965.73   940.44    16.58 o
   6   1  19   817.11   799.88    14.50 o
   6   1  21   796.77   815.38    12.60 o
   6   1  23   710.07   701.86    16.16 o
   6   1  25   633.85   516.32    31.74 o
   6   1  27   404.15   397.93    21.13 o
   6   2   0  8553.00  8921.42   158.62 o
   6   2   2    17.93    34.36     4.36 o
   6   2   4  4201.08  4208.47    54.07 o
   6   2   6     3.34    24.21     4.00 o
   6   2   8  5596.08  5591.92    70.21 o
   6   2  10     0.11    29.76     4.07 o
   6   2  12  5308.34  5195.56    76.13 o
   6   2  14     9.57    23.39     4.54 o
   6   2  16  2471.45  2441.48    37.73 o
   6   2  18     6.52    11.29     5.03 <
   6   2  20  3751.67  3597.19    64.06 o
   6   2  22     5.14     4.54     6.24 <
   6   2  24  1708.21  1628.95    57.92 o
   6   2  26     0.00    -7.12    10.34 <
   6   3   1  1359.36  1304.57    25.97 o
   6   3   3  1408.04  1359.51    25.84 o
   6   3   5  1347.73  1310.90    23.25 o
   6   3   7  1284.41  1280.61    19.59 o
   6   3   9  1069.97  1072.43    17.07 o
   6   3  11  1166.93  1129.72    20.41 o
   6   3  13  1038.55  1006.03    18.60 o
   6   3  15   977.73   958.81    18.21 o
   6   3  17   724.33   693.54    16.37 o
   6   3  19   725.72   695.62    17.50 o
   6   3  21   596.22   601.22    17.23 o
   6   3  23   638.84   584.97    27.05 o
   6   3  25   479.28   410.39    22.47 o
   6   4   0  5809.63  5843.76   122.45 o
   6   4   2     2.83    28.12     5.26 o
   6   4   4  3253.39  3191.38    55.71 o
   6   4   6     1.66    26.16     4.95 o
   6   4   8  4057.06  3968.66    64.69 o
   6   4  10     0.72    23.58     4.65 o
   6   4  12  3831.70  3808.36    54.26 o
   6   4  14     0.34    18.16     4.93 o
   6   4  16  2010.56  2009.36    37.91 o
   6   4  18     3.99    16.08     7.99 <
   6   4  20  2764.29  2634.68    87.37 o
   6   4  22     0.10     6.62     9.45 <
   6   5   1   709.82   691.96    18.89 o
   6   5   3   730.77   698.66    19.58 o
   6   5   5   746.99   726.31    19.64 o
   6   5   7   660.53   654.32    17.85 o
   6   5   9   629.97   633.98    18.21 o
   6   5  11   595.35   582.86    17.61 o
   6   5  13   631.37   593.60    18.65 o
   6   5  15   534.29   493.43    20.89 o
   6   5  17   484.70   466.09    22.44 o
   6   5  19   397.34   383.42    20.22 o
   7   0   1  1694.09  1658.29    40.03 o
   7   0   3  1745.40  1781.93    36.63 o
   7   0   5  1663.29  1725.66    31.51 o
   7   0   7  1497.09  1553.37    29.00 o
   7   0   9  1432.90  1458.27    30.90 o
   7   0  11  1304.80  1328.94    28.77 o
   7   0  13  1265.47  1252.29    29.33 o
   7   0  15  1120.85  1058.74    28.05 o
   7   0  17   901.60   917.39    25.27 o
   7   0  19   725.97   762.38    23.39 o
   7   0  21   765.97   732.51    52.88 o
   7   0  23   673.43   612.56    48.18 o
   7   1   2  5833.72  5949.62    73.81 o
   7   1   4    11.71    11.60     4.98 <
   7   1   6  3613.62  3784.94    40.10 o
   7   1   8    17.83    14.82     4.99 <
   7   1  10  5765.60  5741.69    79.58 o
   7   1  12    17.64    13.74     5.12 <
   7   1  14  2861.16  2927.85    36.67 o
   7   1  16     0.49    11.47     5.59 <
   7   1  18  2805.28  2798.21    53.01 o
   7   1  20     0.47     9.27    11.72 <
   7   1  22  2557.45  2364.18    98.89 o
   7   1  24     8.59    13.24    19.54 <
   7   2   1   876.08   901.73    14.42 o
   7   2   3   930.02   968.43    13.37 o
   7   2   5   880.21   928.93    12.89 o
   7   2   7   823.86   841.03    14.57 o
   7   2   9   765.31   781.79    13.34 o
   7   2  11   755.16   800.83    12.21 o
   7   2  13   722.82   736.83    13.87 o
   7   2  15   701.70   662.92    16.55 o
   7   2  17   535.80   571.53    14.35 o
   7   2  19   477.60   511.51    22.16 o
   7   2  21   489.17   437.71    27.66 o
   7   2  23   479.92   462.94    39.95 o
   7   3   2  6292.59  6321.69   104.72 o
   7   3   4     2.84    20.05     6.14 o
   7   3   6  4319.86  4365.35    63.92 o
   7   3   8    15.33    20.55     6.04 o
   7   3  10  5895.81  5768.40    95.92 o
   7   3  12     2.09    14.12     5.97 <
   7   3  14  3253.41  3276.06    59.10 o
   7   3  16     3.93    18.41     9.43 <
   7   3  18  2981.04  2812.08   113.14 o
   7   3  20     3.61    10.28    10.96 <
   7   4   1   794.64   791.53    17.38 o
   7   4   3   823.51   836.22    17.28 o
   7   4   5   812.55   798.54    20.72 o
   7   4   7   739.34   750.47    17.68 o
   7   4   9   699.83   716.68    18.04 o
   7   4  11   654.77   686.93    17.32 o
   7   4  13   662.83   638.61    24.48 o
   7   4  15   597.77   538.38    31.12 o
   7   4  17   503.71   516.76    23.35 o
   7   4  19   419.07   398.57    24.71 o
   7   5   2  3001.30  3046.68   123.16 o
   7   5   4     1.33     9.77    16.77 <
   7   5   6  2145.45  2176.75   129.62 o
   7   5  14  1741.69  1693.91   103.80 o
   8   0   0  4128.65  4227.52   132.86 o
   8   0   2    18.36     8.70     8.90 <
   8   0   4  2292.71  2425.64    57.96 o
   8   0   6     8.51     1.70     8.70 <
   8   0   8  2910.55  3031.69    80.99 o
   8   0  10     2.84     9.96     8.63 <
   8   0  12  2804.36  2771.35    71.26 o
   8   0  14     4.01    20.17    19.53 <
   8   0  16  1484.02  1523.61    89.59 o
   8   0  18    20.97     2.52    18.29 <
   8   1   1   685.49   726.57    12.39 o
   8   1   3   698.96   724.25    14.50 o
   8   1   5   696.38   710.24    14.97 o
   8   1   7   649.57   696.96    13.34 o
   8   1   9   567.53   611.29    13.10 o
   8   1  11   613.32   602.49    17.07 o
   8   1  13   583.85   573.39    22.37 o
   8   1  15   515.59   500.49    28.61 o
   8   1  17   430.73   407.72    26.07 o
   8   1  19   418.64   432.32    26.51 o
   8   2   0  5282.05  5019.46   150.16 o
   8   2   2    14.98    15.38     9.02 <
   8   2   4  3332.31  3434.63    82.02 o
   8   2   6     3.01    18.60     8.36 <
   8   2   8  3850.51  3855.99    86.53 o
   8   2  10     0.12    12.29    14.93 <
   8   2  12  3548.09  3428.52   184.68 o
   8   2  14     8.73    -6.30    18.91 <
   8   2  16  2007.44  1958.50   114.01 o
   8   2  18     6.76    12.61    20.80 <
   8   3   1  1038.16  1070.64    35.20 o
   8   3   3  1040.38  1045.27    35.44 o
   8   3   7   934.41   985.01    64.83 o
   8   3   9   873.30   879.63    60.48 o
   8   3  11   823.08   807.65    57.03 o
   8   3  13   823.08   848.67    58.93 o
   8   3  15   670.11   649.79    50.76 o
   8   4  10     0.04     4.41    23.33 <

loop_
 _twin_refln_datum_id
 _twin_refln_individual_id
 _twin_refln_index_h
 _twin_refln_index_k
 _twin_refln_index_l
 _twin_refln_F_squared_calc
 _twin_refln_F_squared_meas
 _twin_refln_F_squared_sigma
 _twin_refln_include_status
 ? ? ? ? ? ? ? ? ?


#=======================================================================
data_mdo3
#=======================================================================

# start Validation Reply Form
_vrf_PLAT924_mdo3
;
PROBLEM: The Reported and Calculated Rho(min) Differ by .       7.57 eA-3  
RESPONSE: checkCIF/PLATON fails to realize that this is a twin even
though there is a _twin_individual_* loop. Therefore, all calculations
are off.
;
_vrf_PLAT925_mdo3
;
PROBLEM: The Reported and Calculated Rho(max) Differ by .       7.96 eA-3  
RESPONSE: checkCIF/PLATON fails to realize that this is a twin even
though there is a _twin_individual_* loop. Therefore, all calculations
are off.
;
_vrf_PLAT971_mdo3
;
PROBLEM: Check Calcd Resid. Dens.  0.05A   From O3'             8.89 eA-3  
RESPONSE: checkCIF/PLATON fails to realize that this is a twin even
though there is a _twin_individual_* loop. Therefore, all calculations
are off.
;
_vrf_PLAT972_mdo3
;
PROBLEM: Check Calcd Resid. Dens.  0.06A   From O3             -8.28 eA-3  
RESPONSE: checkCIF/PLATON fails to realize that this is a twin even
though there is a _twin_individual_* loop. Therefore, all calculations
are off.
;
_vrf_PLAT043_mdo3
;
PROBLEM: Calculated and Reported Mol. Weight Differ by ..      32.36 Check 
RESPONSE: Eight disordered hydrogen atoms were omitted from the model.
;
_vrf_PLAT973_mdo3
;
PROBLEM: Check Calcd Positive Resid. Density on       Mg'       1.64 eA-3  
RESPONSE: checkCIF/PLATON fails to realize that this is a twin even
though there is a _twin_individual_* loop. Therefore, all calculations
are off.
;
# end Validation Reply Form

# 5. CHEMICAL DATA

_audit_creation_method 'Jana2006 Version : 18/11/2019'
_chemical_name_systematic
; ?
;
_chemical_name_common                    ?
_chemical_formula_moiety                 ?
_chemical_formula_structural             ?
_chemical_formula_analytical             ?
_chemical_formula_iupac                  ?
_chemical_formula_sum                    'Mg Te O8 H8'
_chemical_formula_weight                 288
_chemical_melting_point                  ?
_chemical_compound_source                ?
_chemical_absolute_configuration         .

#=======================================================================

# 6. CRYSTAL DATA

_symmetry_cell_setting                   tetragonal
_symmetry_space_group_name_H-M           'I 41/a'
_symmetry_space_group_name_Hall          '-I 4ad'
_symmetry_Int_Tables_number              88

loop_
 _space_group_symop_id
 _space_group_symop_operation_xyz
 1   x,y,z
 2   -x,-y,z
 3   -y,x+1/2,z+1/4
 4   y,-x+1/2,z+1/4
 5   -x,-y+1/2,-z+1/4
 6   x,y+1/2,-z+1/4
 7   y,-x,-z
 8   -y,x,-z
 9   x+1/2,y+1/2,z+1/2
 10  -x+1/2,-y+1/2,z+1/2
 11  -y+1/2,x,z+3/4
 12  y+1/2,-x,z+3/4
 13  -x+1/2,-y,-z+3/4
 14  x+1/2,y,-z+3/4
 15  y+1/2,-x+1/2,-z+1/2
 16  -y+1/2,x+1/2,-z+1/2

_cell_length_a                           5.3282(1)
_cell_length_b                           5.3282
_cell_length_c                           20.6725(4)
_cell_angle_alpha                        90
_cell_angle_beta                         90
_cell_angle_gamma                        90
_cell_volume                             586.886(11)

loop_
 _twin_individual_id
 _twin_individual_mass_fraction_refined
 _twin_individual_twin_matrix_11
 _twin_individual_twin_matrix_12
 _twin_individual_twin_matrix_13
 _twin_individual_twin_matrix_21
 _twin_individual_twin_matrix_22
 _twin_individual_twin_matrix_23
 _twin_individual_twin_matrix_31
 _twin_individual_twin_matrix_32
 _twin_individual_twin_matrix_33
1 0.504(6)
1 0 0
0 1 0
0 0 1
2 0.496(6)
1 0 0
0 -1 0
0 0 -1

_cell_formula_units_Z                    4

_cell_measurement_reflns_used            5981
_cell_measurement_theta_min              3.95
_cell_measurement_theta_max              39.08
_cell_measurement_temperature            293
_cell_special_details
; ?
;

_exptl_crystal_density_diffrn            3.259
_exptl_crystal_density_meas              ?
_exptl_crystal_density_method            ?
_exptl_crystal_F_000                     512

_exptl_absorpt_coefficient_mu            5.173
_exptl_crystal_description               block
_exptl_crystal_size_max                  0.22
_exptl_crystal_size_mid                  0.15
_exptl_crystal_size_min                  0.15
_exptl_crystal_size_rad                  ?
_exptl_crystal_colour                    colorless
_exptl_absorpt_correction_type           multi-scan
_exptl_absorpt_process_details           SADABS
_exptl_absorpt_correction_T_min          0.32
_exptl_absorpt_correction_T_max          0.46
loop_
 _exptl_crystal_face_index_h
 _exptl_crystal_face_index_k
 _exptl_crystal_face_index_l
 _exptl_crystal_face_perp_dist
 ? ? ? ?

#=======================================================================

# 7. EXPERIMENTAL DATA

_exptl_special_details                   ?

_diffrn_ambient_temperature              293
_diffrn_source                           ?
_diffrn_source_power                     ?
_diffrn_source_voltage                   ?
_diffrn_source_current                   ?
_diffrn_radiation_type                   'Mo K\a'
_diffrn_radiation_source                 'X-ray tube'
_diffrn_radiation_wavelength             0.71073
_diffrn_radiation_monochromator          graphite
_diffrn_measurement_device               'four-circle diffractometer'
_diffrn_measurement_device_type          'Bruker KAPPA APEX II CCD'
_diffrn_detector                         ?
_diffrn_detector_area_resol_mean         ?
_diffrn_measurement_method               '\w- and \f-scans'
_diffrn_measurement_specimen_support     ?

_diffrn_reflns_number                    7853
_diffrn_reflns_theta_min                 3.95
_diffrn_reflns_theta_max                 39.13
_diffrn_reflns_theta_full                34.76
_diffrn_measured_fraction_theta_max      0.89
_diffrn_measured_fraction_theta_full     0.98
_diffrn_reflns_av_R_equivalents          0.0319
_diffrn_reflns_av_unetI/netI             0.0165
_diffrn_reflns_limit_h_min               -5
_diffrn_reflns_limit_h_max               8
_diffrn_reflns_limit_k_min               -8
_diffrn_reflns_limit_k_max               8
_diffrn_reflns_limit_l_min               -35
_diffrn_reflns_limit_l_max               33
_diffrn_reflns_reduction_process         ?

_diffrn_standards_number                 ?
_diffrn_standards_interval_count         ?
_diffrn_standards_interval_time          ?
_diffrn_standards_decay_%                ?
loop_
_diffrn_standard_refln_index_h
_diffrn_standard_refln_index_k
_diffrn_standard_refln_index_l
  ? ? ?

_diffrn_radiation_probe                  X-ray

#=======================================================================

# 8. REFINEMENT DATA

_refine_special_details
; ?
;

_reflns_number_total                     773
_reflns_number_gt                        651
_reflns_threshold_expression             'I>3\s(I)'

_refine_ls_structure_factor_coef         Fsqd
_refine_ls_R_factor_gt                   0.0176
_refine_ls_wR_factor_gt                  0.0629
_refine_ls_R_factor_all                  0.0218
_refine_ls_wR_factor_ref                 0.0678
_refine_ls_goodness_of_fit_ref           1.34
_refine_ls_goodness_of_fit_gt            1.35
_refine_ls_restrained_S_gt               ?
_refine_ls_restrained_S_all              ?
_refine_ls_number_reflns                 773
_refine_ls_number_parameters             28
_refine_ls_number_restraints             0
_refine_ls_number_constraints            17
_refine_ls_weighting_scheme              sigma
_refine_ls_weighting_details             'w=1/(\s^2^(I)+0.0016I^2^)'
_refine_ls_hydrogen_treatment            'constr'
_refine_ls_shift/su_max                  0.0073
_refine_ls_shift/su_mean                 0.0016
_refine_diff_density_max                 0.93
_refine_diff_density_min                 -0.71
_refine_ls_extinction_method
 'B-C type 1 Gaussian isotropic (Becker & Coppens, 1974)'
_refine_ls_extinction_coef               960(170)
_refine_ls_extinction_expression         ?
_refine_ls_abs_structure_details         ?
_refine_ls_abs_structure_Flack           ?
_refine_ls_abs_structure_Rogers          ?

loop_
 _atom_type_symbol
 _atom_type_scat_dispersion_real
 _atom_type_scat_dispersion_imag
 _atom_type_scat_source
 H    0.0000  0.0000
 'International Tables Vol C tables 4.2.6.8 and 6.1.1.1'
 Mg   0.0486  0.0363
 'International Tables Vol C tables 4.2.6.8 and 6.1.1.1'
 O    0.0106  0.0060
 'International Tables Vol C tables 4.2.6.8 and 6.1.1.1'
 Te  -0.5308  1.6751
 'International Tables Vol C tables 4.2.6.8 and 6.1.1.1'

_computing_data_collection               'Apex 3 (Bruker, 2016)'
_computing_cell_refinement               'SAINT-Plus (Bruker, 2016)'
_computing_data_reduction                'SAINT-Plus (Bruker, 2016)'
_computing_structure_solution            'SHELXT (Sheldrick, 2015)'
_computing_structure_refinement          'Jana 2006 (Pet\<r\'i\<cek et al., 2014)'
_computing_molecular_graphics            'Mercury (Macrae et al., 2008)'
_computing_publication_material          ?

loop_
 _restr_distance_atom_site_label_1
 _restr_distance_site_symmetry_1
 _restr_distance_atom_site_label_2
 _restr_distance_site_symmetry_2
 _restr_distance_target
 _restr_distance_target_weight_param
 ? ? ? ? ? ?

loop_
 _restr_angle_atom_site_label_1
 _restr_angle_site_symmetry_1
 _restr_angle_atom_site_label_2
 _restr_angle_site_symmetry_2
 _restr_angle_atom_site_label_3
 _restr_angle_site_symmetry_3
 _restr_angle_target
 _restr_angle_target_weight_param
 ? ? ? ? ? ? ? ?

loop_
 _restr_torsion_atom_site_label_1
 _restr_torsion_site_symmetry_1
 _restr_torsion_atom_site_label_2
 _restr_torsion_site_symmetry_2
 _restr_torsion_atom_site_label_3
 _restr_torsion_site_symmetry_3
 _restr_torsion_atom_site_label_4
 _restr_torsion_site_symmetry_4
 _restr_torsion_angle_target
 _restr_torsion_weight_param
 ? ? ? ? ? ? ? ? ? ?

loop_
 _restr_equal_distance_atom_site_label_1
 _restr_equal_distance_site_symmetry_1
 _restr_equal_distance_atom_site_label_2
 _restr_equal_distance_site_symmetry_2
 _restr_equal_distance_class_class_id
 _restr_equal_distance_class_target_weight_param
 ? ? ? ? ? ?

loop_
 _restr_equal_angle_atom_site_label_1
 _restr_equal_angle_site_symmetry_1
 _restr_equal_angle_atom_site_label_2
 _restr_equal_angle_site_symmetry_2
 _restr_equal_angle_atom_site_label_3
 _restr_equal_angle_site_symmetry_3
 _restr_equal_angle_class_class_id
 _restr_equal_angle_class_target_weight_param
 ? ? ? ? ? ? ? ?

loop_
 _restr_equal_torsion_atom_site_label_1
 _restr_equal_torsion_site_symmetry_1
 _restr_equal_torsion_atom_site_label_2
 _restr_equal_torsion_site_symmetry_2
 _restr_equal_torsion_atom_site_label_3
 _restr_equal_torsion_site_symmetry_3
 _restr_equal_torsion_atom_site_label_4
 _restr_equal_torsion_site_symmetry_4
 _restr_equal_torsion_class_class_id
 _restr_equal_torsion_class_target_weight_param
 ? ? ? ? ? ? ? ? ? ?


#=======================================================================

# 9. ATOMIC COORDINATES AND DISPLACEMENT PARAMETERS

loop_
 _atom_site_label
 _atom_site_type_symbol
 _atom_site_fract_x
 _atom_site_fract_y
 _atom_site_fract_z
 _atom_site_adp_type
 _atom_site_U_iso_or_equiv
 _atom_site_site_symmetry_multiplicity
 _atom_site_occupancy
 _atom_site_calc_flag
 _atom_site_refinement_flags
 _atom_site_disorder_assembly
 _atom_site_disorder_group
  Te Te 0 0 0 Uani 0.00998(8) 4 0.923(4) d . . .
  Mg' Mg 0 0 0 Uani 0.00998(8) 4 0.077(4) d . . .
  Mg Mg 0.5 0.5 0 Uani 0.0121(4) 4 0.923(4) d . . .
  Te' Te 0.5 0.5 0 Uani 0.0121(4) 4 0.077(4) d . . .
  O1 O 0 0 0.09543(14) Uani 0.0247(7) 8 1 d . . .
  O2 O 0.5 0.5 0.09889(15) Uani 0.0232(6) 8 1 d . . .
  O3 O -0.3216(5) -0.1563(5) -0.00202(9) Uani 0.0183(6) 16 0.822(14) d . . .
  O3' O -0.3216(5) 0.1563(5) -0.00202(9) Uani 0.0183(6) 16 0.178(14) d . . .

loop_
 _atom_site_aniso_label
 _atom_site_aniso_type_symbol
 _atom_site_aniso_U_11
 _atom_site_aniso_U_22
 _atom_site_aniso_U_33
 _atom_site_aniso_U_12
 _atom_site_aniso_U_13
 _atom_site_aniso_U_23
 Te Te 0.00867(14) 0.00867(14) 0.01258(14) 0 0 0
 Mg' Mg 0.00867(14) 0.00867(14) 0.01258(14) 0 0 0
 Mg Mg 0.0097(6) 0.0097(6) 0.0169(7) 0 0 0
 Te' Te 0.0097(6) 0.0097(6) 0.0169(7) 0 0 0
 O1 O 0.0316(14) 0.0298(13) 0.0128(9) -0.011(3) 0 0
 O2 O 0.0234(11) 0.0276(12) 0.0185(10) -0.003(3) 0 0
 O3 O 0.0082(9) 0.0094(10) 0.0374(14) -0.0022(9) -0.0056(4) -0.0053(5)
 O3' O 0.0082(9) 0.0094(10) 0.0374(14) 0.0022(9) -0.0056(4) 0.0053(5)

loop_
 _jana_atom_site_ADP_C_label
 _jana_atom_site_ADP_C_type_symbol
 _jana_atom_site_ADP_C_111
 _jana_atom_site_ADP_C_112
 _jana_atom_site_ADP_C_113
 _jana_atom_site_ADP_C_122
 _jana_atom_site_ADP_C_123
 _jana_atom_site_ADP_C_133
 _jana_atom_site_ADP_C_222
 _jana_atom_site_ADP_C_223
 _jana_atom_site_ADP_C_233
 _jana_atom_site_ADP_C_333
 ? ? ? ? ? ? ? ? ? ? ? ?

loop_
 _jana_atom_site_ADP_D_label
 _jana_atom_site_ADP_D_type_symbol
 _jana_atom_site_ADP_D_1111
 _jana_atom_site_ADP_D_1112
 _jana_atom_site_ADP_D_1113
 _jana_atom_site_ADP_D_1122
 _jana_atom_site_ADP_D_1123
 _jana_atom_site_ADP_D_1133
 _jana_atom_site_ADP_D_1222
 _jana_atom_site_ADP_D_1223
 _jana_atom_site_ADP_D_1233
 _jana_atom_site_ADP_D_1333
 _jana_atom_site_ADP_D_2222
 _jana_atom_site_ADP_D_2223
 _jana_atom_site_ADP_D_2233
 _jana_atom_site_ADP_D_2333
 _jana_atom_site_ADP_D_3333
 ? ? ? ? ? ? ? ? ? ? ? ? ? ? ? ? ?

loop_
 _jana_atom_site_ADP_E_label
 _jana_atom_site_ADP_E_type_symbol
 _jana_atom_site_ADP_E_11111
 _jana_atom_site_ADP_E_11112
 _jana_atom_site_ADP_E_11113
 _jana_atom_site_ADP_E_11122
 _jana_atom_site_ADP_E_11123
 _jana_atom_site_ADP_E_11133
 _jana_atom_site_ADP_E_11222
 _jana_atom_site_ADP_E_11223
 _jana_atom_site_ADP_E_11233
 _jana_atom_site_ADP_E_11333
 _jana_atom_site_ADP_E_12222
 _jana_atom_site_ADP_E_12223
 _jana_atom_site_ADP_E_12233
 _jana_atom_site_ADP_E_12333
 _jana_atom_site_ADP_E_13333
 _jana_atom_site_ADP_E_22222
 _jana_atom_site_ADP_E_22223
 _jana_atom_site_ADP_E_22233
 _jana_atom_site_ADP_E_22333
 _jana_atom_site_ADP_E_23333
 _jana_atom_site_ADP_E_33333
 ? ? ? ? ? ? ? ? ? ? ? ? ? ? ? ? ? ? ? ? ? ? ?

loop_
 _jana_atom_site_ADP_F_label
 _jana_atom_site_ADP_F_type_symbol
 _jana_atom_site_ADP_F_111111
 _jana_atom_site_ADP_F_111112
 _jana_atom_site_ADP_F_111113
 _jana_atom_site_ADP_F_111122
 _jana_atom_site_ADP_F_111123
 _jana_atom_site_ADP_F_111133
 _jana_atom_site_ADP_F_111222
 _jana_atom_site_ADP_F_111223
 _jana_atom_site_ADP_F_111233
 _jana_atom_site_ADP_F_111333
 _jana_atom_site_ADP_F_112222
 _jana_atom_site_ADP_F_112223
 _jana_atom_site_ADP_F_112233
 _jana_atom_site_ADP_F_112333
 _jana_atom_site_ADP_F_113333
 _jana_atom_site_ADP_F_122222
 _jana_atom_site_ADP_F_122223
 _jana_atom_site_ADP_F_122233
 _jana_atom_site_ADP_F_122333
 _jana_atom_site_ADP_F_123333
 _jana_atom_site_ADP_F_133333
 _jana_atom_site_ADP_F_222222
 _jana_atom_site_ADP_F_222223
 _jana_atom_site_ADP_F_222233
 _jana_atom_site_ADP_F_222333
 _jana_atom_site_ADP_F_223333
 _jana_atom_site_ADP_F_233333
 _jana_atom_site_ADP_F_333333
 ? ? ? ? ? ? ? ? ? ? ? ? ? ? ? ? ? ? ? ? ? ? ? ? ? ? ? ? ? ?


#=======================================================================

# 10. MOLECULAR GEOMETRY


loop_
 _geom_bond_atom_site_label_1
 _geom_bond_atom_site_label_2
 _geom_bond_site_symmetry_1
 _geom_bond_site_symmetry_2
 _geom_bond_distance
 _geom_bond_publ_flag
  Te Mg' . . 0 ?
  Te O1 . . 1.973(3) ?
  Te O1 . 7_555 1.973(3) ?
  Te O3 . . 1.906(3) ?
  Te O3 . 2_555 1.906(3) ?
  Te O3 . 7_555 1.906(3) ?
  Te O3 . 8_555 1.906(3) ?
  Te O3' . . 1.906(3) ?
  Te O3' . 2_555 1.906(3) ?
  Te O3' . 7_555 1.906(3) ?
  Te O3' . 8_555 1.906(3) ?
  Mg' O1 . . 1.973(3) ?
  Mg' O1 . 7_555 1.973(3) ?
  Mg' O3 . . 1.906(3) ?
  Mg' O3 . 2_555 1.906(3) ?
  Mg' O3 . 7_555 1.906(3) ?
  Mg' O3 . 8_555 1.906(3) ?
  Mg' O3' . . 1.906(3) ?
  Mg' O3' . 2_555 1.906(3) ?
  Mg' O3' . 7_555 1.906(3) ?
  Mg' O3' . 8_555 1.906(3) ?
  Mg Te' . . 0 ?
  Mg O2 . . 2.044(3) ?
  Mg O2 . 7_565 2.044(3) ?
  Mg O3 . 1_665 2.064(3) ?
  Mg O3 . 2_555 2.064(3) ?
  Mg O3 . 7_655 2.064(3) ?
  Mg O3 . 8_565 2.064(3) ?
  Mg O3' . 1_655 2.064(3) ?
  Mg O3' . 2_565 2.064(3) ?
  Mg O3' . 7_555 2.064(3) ?
  Mg O3' . 8_665 2.064(3) ?
  O3 O3' . 8_555 1.248(4) ?

loop_
 _geom_angle_atom_site_label_1
 _geom_angle_atom_site_label_2
 _geom_angle_atom_site_label_3
 _geom_angle_site_symmetry_1
 _geom_angle_site_symmetry_2
 _geom_angle_site_symmetry_3
 _geom_angle
 _geom_angle_publ_flag
  Mg' Te O1 . . . 0 ?
  Mg' Te O1 . . 7_555 0 ?
  Mg' Te O3 . . . 0 ?
  Mg' Te O3 . . 2_555 0 ?
  Mg' Te O3 . . 7_555 0 ?
  Mg' Te O3 . . 8_555 0 ?
  Mg' Te O3' . . . 0 ?
  Mg' Te O3' . . 2_555 0 ?
  Mg' Te O3' . . 7_555 0 ?
  Mg' Te O3' . . 8_555 0 ?
  O1 Te O1 . . 7_555 180 ?
  O1 Te O3 . . . 91.25(5) ?
  O1 Te O3 . . 2_555 91.25(5) ?
  O1 Te O3 . . 7_555 88.75(5) ?
  O1 Te O3 . . 8_555 88.75(5) ?
  O1 Te O3' . . . 91.25(5) ?
  O1 Te O3' . . 2_555 91.25(5) ?
  O1 Te O3' . . 7_555 88.75(5) ?
  O1 Te O3' . . 8_555 88.75(5) ?
  O1 Te O3 7_555 . . 88.75(5) ?
  O1 Te O3 7_555 . 2_555 88.75(5) ?
  O1 Te O3 7_555 . 7_555 91.25(5) ?
  O1 Te O3 7_555 . 8_555 91.25(5) ?
  O1 Te O3' 7_555 . . 88.75(5) ?
  O1 Te O3' 7_555 . 2_555 88.75(5) ?
  O1 Te O3' 7_555 . 7_555 91.25(5) ?
  O1 Te O3' 7_555 . 8_555 91.25(5) ?
  O3 Te O3 . . 2_555 177.49(8) ?
  O3 Te O3 . . 7_555 90.03(12) ?
  O3 Te O3 . . 8_555 90.03(12) ?
  O3 Te O3' . . . 51.83(12) ?
  O3 Te O3' . . 2_555 128.10(12) ?
  O3 Te O3' . . 7_555 141.85(12) ?
  O3 Te O3' . . 8_555 38.24(12) ?
  O3 Te O3 2_555 . 7_555 90.03(12) ?
  O3 Te O3 2_555 . 8_555 90.03(12) ?
  O3 Te O3' 2_555 . . 128.10(12) ?
  O3 Te O3' 2_555 . 2_555 51.83(12) ?
  O3 Te O3' 2_555 . 7_555 38.24(12) ?
  O3 Te O3' 2_555 . 8_555 141.85(12) ?
  O3 Te O3 7_555 . 8_555 177.49(8) ?
  O3 Te O3' 7_555 . . 38.24(12) ?
  O3 Te O3' 7_555 . 2_555 141.85(12) ?
  O3 Te O3' 7_555 . 7_555 51.83(12) ?
  O3 Te O3' 7_555 . 8_555 128.10(12) ?
  O3 Te O3' 8_555 . . 141.85(12) ?
  O3 Te O3' 8_555 . 2_555 38.24(12) ?
  O3 Te O3' 8_555 . 7_555 128.10(12) ?
  O3 Te O3' 8_555 . 8_555 51.83(12) ?
  O3' Te O3' . . 2_555 177.49(8) ?
  O3' Te O3' . . 7_555 90.03(12) ?
  O3' Te O3' . . 8_555 90.03(12) ?
  O3' Te O3' 2_555 . 7_555 90.03(12) ?
  O3' Te O3' 2_555 . 8_555 90.03(12) ?
  O3' Te O3' 7_555 . 8_555 177.49(8) ?
  Te Mg' O1 . . . 0 ?
  Te Mg' O1 . . 7_555 0 ?
  Te Mg' O3 . . . 0 ?
  Te Mg' O3 . . 2_555 0 ?
  Te Mg' O3 . . 7_555 0 ?
  Te Mg' O3 . . 8_555 0 ?
  Te Mg' O3' . . . 0 ?
  Te Mg' O3' . . 2_555 0 ?
  Te Mg' O3' . . 7_555 0 ?
  Te Mg' O3' . . 8_555 0 ?
  O1 Mg' O1 . . 7_555 180 ?
  O1 Mg' O3 . . . 91.25(5) ?
  O1 Mg' O3 . . 2_555 91.25(5) ?
  O1 Mg' O3 . . 7_555 88.75(5) ?
  O1 Mg' O3 . . 8_555 88.75(5) ?
  O1 Mg' O3' . . . 91.25(5) ?
  O1 Mg' O3' . . 2_555 91.25(5) ?
  O1 Mg' O3' . . 7_555 88.75(5) ?
  O1 Mg' O3' . . 8_555 88.75(5) ?
  O1 Mg' O3 7_555 . . 88.75(5) ?
  O1 Mg' O3 7_555 . 2_555 88.75(5) ?
  O1 Mg' O3 7_555 . 7_555 91.25(5) ?
  O1 Mg' O3 7_555 . 8_555 91.25(5) ?
  O1 Mg' O3' 7_555 . . 88.75(5) ?
  O1 Mg' O3' 7_555 . 2_555 88.75(5) ?
  O1 Mg' O3' 7_555 . 7_555 91.25(5) ?
  O1 Mg' O3' 7_555 . 8_555 91.25(5) ?
  O3 Mg' O3 . . 2_555 177.49(8) ?
  O3 Mg' O3 . . 7_555 90.03(12) ?
  O3 Mg' O3 . . 8_555 90.03(12) ?
  O3 Mg' O3' . . . 51.83(12) ?
  O3 Mg' O3' . . 2_555 128.10(12) ?
  O3 Mg' O3' . . 7_555 141.85(12) ?
  O3 Mg' O3' . . 8_555 38.24(12) ?
  O3 Mg' O3 2_555 . 7_555 90.03(12) ?
  O3 Mg' O3 2_555 . 8_555 90.03(12) ?
  O3 Mg' O3' 2_555 . . 128.10(12) ?
  O3 Mg' O3' 2_555 . 2_555 51.83(12) ?
  O3 Mg' O3' 2_555 . 7_555 38.24(12) ?
  O3 Mg' O3' 2_555 . 8_555 141.85(12) ?
  O3 Mg' O3 7_555 . 8_555 177.49(8) ?
  O3 Mg' O3' 7_555 . . 38.24(12) ?
  O3 Mg' O3' 7_555 . 2_555 141.85(12) ?
  O3 Mg' O3' 7_555 . 7_555 51.83(12) ?
  O3 Mg' O3' 7_555 . 8_555 128.10(12) ?
  O3 Mg' O3' 8_555 . . 141.85(12) ?
  O3 Mg' O3' 8_555 . 2_555 38.24(12) ?
  O3 Mg' O3' 8_555 . 7_555 128.10(12) ?
  O3 Mg' O3' 8_555 . 8_555 51.83(12) ?
  O3' Mg' O3' . . 2_555 177.49(8) ?
  O3' Mg' O3' . . 7_555 90.03(12) ?
  O3' Mg' O3' . . 8_555 90.03(12) ?
  O3' Mg' O3' 2_555 . 7_555 90.03(12) ?
  O3' Mg' O3' 2_555 . 8_555 90.03(12) ?
  O3' Mg' O3' 7_555 . 8_555 177.49(8) ?
  Te' Mg O2 . . . 0 ?
  Te' Mg O2 . . 7_565 0 ?
  Te' Mg O3 . . 1_665 0 ?
  Te' Mg O3 . . 2_555 0 ?
  Te' Mg O3 . . 7_655 0 ?
  Te' Mg O3 . . 8_565 0 ?
  Te' Mg O3' . . 1_655 0 ?
  Te' Mg O3' . . 2_565 0 ?
  Te' Mg O3' . . 7_555 0 ?
  Te' Mg O3' . . 8_665 0 ?
  O2 Mg O2 . . 7_565 180 ?
  O2 Mg O3 . . 1_665 91.16(5) ?
  O2 Mg O3 . . 2_555 91.16(5) ?
  O2 Mg O3 . . 7_655 88.84(5) ?
  O2 Mg O3 . . 8_565 88.84(5) ?
  O2 Mg O3' . . 1_655 91.16(5) ?
  O2 Mg O3' . . 2_565 91.16(5) ?
  O2 Mg O3' . . 7_555 88.84(5) ?
  O2 Mg O3' . . 8_665 88.84(5) ?
  O2 Mg O3 7_565 . 1_665 88.84(5) ?
  O2 Mg O3 7_565 . 2_555 88.84(5) ?
  O2 Mg O3 7_565 . 7_655 91.16(5) ?
  O2 Mg O3 7_565 . 8_565 91.16(5) ?
  O2 Mg O3' 7_565 . 1_655 88.84(5) ?
  O2 Mg O3' 7_565 . 2_565 88.84(5) ?
  O2 Mg O3' 7_565 . 7_555 91.16(5) ?
  O2 Mg O3' 7_565 . 8_665 91.16(5) ?
  O3 Mg O3 1_665 . 2_555 177.68(7) ?
  O3 Mg O3 1_665 . 7_655 90.02(11) ?
  O3 Mg O3 1_665 . 8_565 90.02(11) ?
  O3 Mg O3' 1_665 . 1_655 125.09(11) ?
  O3 Mg O3' 1_665 . 2_565 54.85(11) ?
  O3 Mg O3' 1_665 . 7_555 144.87(11) ?
  O3 Mg O3' 1_665 . 8_665 35.21(11) ?
  O3 Mg O3 2_555 . 7_655 90.02(11) ?
  O3 Mg O3 2_555 . 8_565 90.02(11) ?
  O3 Mg O3' 2_555 . 1_655 54.85(11) ?
  O3 Mg O3' 2_555 . 2_565 125.09(11) ?
  O3 Mg O3' 2_555 . 7_555 35.21(11) ?
  O3 Mg O3' 2_555 . 8_665 144.87(11) ?
  O3 Mg O3 7_655 . 8_565 177.68(7) ?
  O3 Mg O3' 7_655 . 1_655 35.21(11) ?
  O3 Mg O3' 7_655 . 2_565 144.87(11) ?
  O3 Mg O3' 7_655 . 7_555 125.09(11) ?
  O3 Mg O3' 7_655 . 8_665 54.85(11) ?
  O3 Mg O3' 8_565 . 1_655 144.87(11) ?
  O3 Mg O3' 8_565 . 2_565 35.21(11) ?
  O3 Mg O3' 8_565 . 7_555 54.85(11) ?
  O3 Mg O3' 8_565 . 8_665 125.09(11) ?
  O3' Mg O3' 1_655 . 2_565 177.68(7) ?
  O3' Mg O3' 1_655 . 7_555 90.02(11) ?
  O3' Mg O3' 1_655 . 8_665 90.02(11) ?
  O3' Mg O3' 2_565 . 7_555 90.02(11) ?
  O3' Mg O3' 2_565 . 8_665 90.02(11) ?
  O3' Mg O3' 7_555 . 8_665 177.68(7) ?
  Te O1 Mg' . . . 0 ?
  Te O3 Mg' . . . 0 ?
  Te O3 Mg . . 1_445 143.28(16) ?
  Te O3 O3' . . 8_555 70.88(18) ?
  Mg' O3 Mg . . 1_445 143.28(16) ?
  Mg' O3 O3' . . 8_555 70.88(18) ?
  Mg O3 O3' 1_445 . 8_555 72.39(18) ?
  Te O3' Mg' . . . 0 ?
  Te O3' Mg . . 1_455 143.28(16) ?
  Te O3' O3 . . 7_555 70.88(18) ?
  Mg' O3' Mg . . 1_455 143.28(16) ?
  Mg' O3' O3 . . 7_555 70.88(18) ?
  Mg O3' O3 1_455 . 7_555 72.39(18) ?

loop_
 _geom_torsion_atom_site_label_1
 _geom_torsion_atom_site_label_2
 _geom_torsion_atom_site_label_3
 _geom_torsion_atom_site_label_4
 _geom_torsion_site_symmetry_1
 _geom_torsion_site_symmetry_2
 _geom_torsion_site_symmetry_3
 _geom_torsion_site_symmetry_4
 _geom_torsion
 _geom_torsion_publ_flag
 ? ? ? ? ? ? ? ? ? ?

loop_
 _geom_hbond_atom_site_label_D
 _geom_hbond_atom_site_label_H
 _geom_hbond_atom_site_label_A
 _geom_hbond_site_symmetry_D
 _geom_hbond_site_symmetry_H
 _geom_hbond_site_symmetry_A
 _geom_hbond_distance_DH
 _geom_hbond_distance_HA
 _geom_hbond_distance_DA
 _geom_hbond_angle_DHA
 _geom_hbond_publ_flag
 ? ? ? ? ? ? ? ? ? ? ?


#=======================================================================

# 11. STRUCTURE-FACTOR LIST

loop_
 _refln_index_h
 _refln_index_k
 _refln_index_l
 _refln_F_squared_calc
 _refln_F_squared_meas
 _refln_F_squared_sigma
 _refln_observed_status
   0   2   0 57121.50 61243.30  1477.59 o
   2   2   0 63760.40 68394.60  1004.52 o
  -2   4   0 28488.80 30081.30   321.80 o
   0   4   0 24276.70 25962.30   341.15 o
   2   4   0 28348.20 28845.30   475.64 o
   4   4   0 15731.30 15491.80   287.82 o
  -4   6   0  5683.51  5857.27   151.55 o
  -2   6   0  8330.81  8405.78   181.30 o
   0   6   0 18128.30 19048.60   288.81 o
   2   6   0  8337.85  8481.27   162.19 o
   4   6   0  5684.50  5620.69   128.06 o
   0   8   0  3853.27  4014.65    87.16 o
   2   8   0  4928.51  4857.75   103.70 o
  -1   2   1  5355.04  4164.59   114.32 o
   1   2   1  5462.23  4095.47   124.91 o
  -2   3   1  4036.13  3902.97    49.80 o
   0   3   1  4145.71  3820.14    69.93 o
   2   3   1  4036.53  3731.80    62.42 o
  -3   4   1  1677.68  1764.68    15.36 o
  -1   4   1  3469.59  3439.12    39.28 o
   1   4   1  3471.38  3287.76    55.88 o
   3   4   1  1678.28  1648.59    25.75 o
  -4   5   1  1735.88  1743.12    35.66 o
  -2   5   1  2151.42  2191.84    29.41 o
   0   5   1  1531.26  1591.67    18.10 o
   2   5   1  2143.39  2079.18    33.08 o
   4   5   1  1742.24  1657.24    33.27 o
  -5   6   1   632.35   597.00    21.71 o
  -3   6   1  1209.57  1217.90    31.51 o
  -1   6   1  1602.39  1593.43    27.13 o
   1   6   1  1602.21  1575.79    25.43 o
   3   6   1  1209.67  1131.17    23.45 o
   5   6   1   633.06   632.87    17.10 o
  -4   7   1   741.58   729.39    25.13 o
  -2   7   1   787.38   813.73    16.36 o
   0   7   1  1505.71  1487.32    27.06 o
   2   7   1   791.79   786.56    15.03 o
   4   7   1   737.60   702.78    16.97 o
  -1   8   1   624.86   665.12    13.37 o
   1   8   1   621.59   628.36    13.22 o
   3   8   1   953.77   927.29    24.68 o
   1   1   2 50534.20 47316.00  2364.48 o
   0   2   2     1.01     2.94     0.58 o
   2   2   2     2.12     3.53     1.17 o
  -1   3   2 43567.80 46753.10  1837.79 o
   1   3   2 44173.70 45459.50   440.63 o
   3   3   2 10655.80 10949.90    78.22 o
  -2   4   2     6.91     5.30     1.77 <
   0   4   2     0.40     1.18     1.77 <
   2   4   2     6.85     7.66     2.35 o
   4   4   2     5.82    -1.18     2.36 <
  -3   5   2 13401.00 13690.70   219.08 o
  -1   5   2 12518.30 13249.40   111.00 o
   1   5   2 12497.00 12770.30   145.12 o
   3   5   2 13417.90 13413.20   174.07 o
   5   5   2  5580.62  5335.23   143.11 o
  -4   6   2     4.26     5.30     4.12 <
  -2   6   2     1.96     7.65     2.34 o
   0   6   2     0.09    -4.71     2.94 <
   2   6   2     1.96     8.83     2.93 <
   4   6   2     4.23    11.78     3.51 o
  -3   7   2  6083.54  6205.62   149.63 o
  -1   7   2  5592.58  5674.04    85.83 o
   1   7   2  5593.11  5709.95    69.29 o
   3   7   2  6083.80  6024.22    93.17 o
   5   7   2  2890.49  2787.51    86.43 o
  -2   8   2     0.84    -1.18     8.83 <
   0   8   2     0.72    -2.36     3.53 <
   2   8   2     0.84    -4.71     3.53 <
   0   1   3  8422.83  6757.19   177.57 o
  -1   2   3  5529.19  5076.86    84.75 o
   1   2   3  5635.28  5103.02    94.26 o
  -2   3   3  4038.80  3995.38    42.12 o
   0   3   3  4583.36  4255.49    73.80 o
   2   3   3  4038.76  3897.06    52.72 o
  -3   4   3  1700.83  1799.60    13.62 o
  -1   4   3  3454.54  3570.44    25.86 o
   1   4   3  3456.63  3366.64    52.71 o
   3   4   3  1699.71  1743.58    19.91 o
  -4   5   3  1830.66  1757.12    44.61 o
  -2   5   3  2229.99  2371.31    16.66 o
   0   5   3  1631.06  1691.09    20.75 o
   2   5   3  2223.19  2263.54    28.76 o
   4   5   3  1837.87  1745.70    35.41 o
  -5   6   3   644.30   601.07    22.51 o
  -3   6   3  1246.33  1227.25    28.61 o
  -1   6   3  1588.38  1627.03    21.94 o
   1   6   3  1588.30  1562.15    24.30 o
   3   6   3  1245.37  1202.72    21.61 o
   5   6   3   643.78   635.30    19.74 o
  -4   7   3   753.65   753.01    25.36 o
  -2   7   3   878.93   877.59    17.76 o
   0   7   3  1593.53  1612.57    24.67 o
   2   7   3   884.21   859.06    16.77 o
   4   7   3   750.36   741.07    16.37 o
  -1   8   3   641.82   652.15    15.45 o
   1   8   3   638.14   643.72    13.87 o
   3   8   3   945.93   907.28    24.59 o
   1   1   4     8.34    14.72     0.42 o
   0   2   4  7618.61  6023.90   158.61 o
   2   2   4 18922.00 19489.40    89.95 o
   3   3   4     2.36     3.53     1.17 o
  -2   4   4 12306.90 13201.40   522.80 o
   0   4   4  7695.42  7613.99    95.21 o
   2   4   4 12277.90 12836.20   111.71 o
   4   4   4  8024.55  7887.81   110.53 o
  -3   5   4     4.25    12.37     3.51 o
  -1   5   4     1.10     5.89     2.35 <
   1   5   4     1.10     4.71     2.35 <
   3   5   4     4.31     3.53     2.95 <
   5   5   4     2.76     4.12     4.12 <
  -4   6   4  3114.90  3190.57    67.28 o
  -2   6   4  4156.75  4064.90    65.59 o
   0   6   4 10587.50 10771.40   128.62 o
   2   6   4  4153.72  4026.16    64.38 o
   4   6   4  3118.82  3049.56    54.55 o
  -3   7   4     3.05    15.31     8.82 <
  -1   7   4     0.55    -2.94     2.94 <
   1   7   4     0.56    -1.18     2.94 <
   3   7   4     3.00     2.36     3.53 <
   5   7   4     1.75     0.59     7.07 <
  -2   8   4  3239.52  3285.88   133.02 o
   0   8   4  2303.65  2312.38    40.81 o
   2   8   4  3241.03  3163.76    55.76 o
   0   1   5  7730.58  7613.96    78.96 o
  -1   2   5  4727.27  4914.70   196.28 o
   1   2   5  4782.34  5006.52   199.65 o
  -2   3   5  3928.46  4013.78    25.14 o
   0   3   5  3712.59  3879.48    17.98 o
   2   3   5  3928.38  3950.81    35.45 o
  -3   4   5  1713.91  1814.22    12.22 o
  -1   4   5  3289.45  3424.72    22.77 o
   1   4   5  3293.26  3385.27    32.44 o
   3   4   5  1714.47  1770.78    18.64 o
  -4   5   5  1692.66  1711.10    32.05 o
  -2   5   5  2135.99  2239.68    20.44 o
   0   5   5  1624.71  1679.16    20.54 o
   2   5   5  2128.32  2129.54    30.08 o
   4   5   5  1699.34  1674.75    29.26 o
  -5   6   5   648.16   628.24    22.42 o
  -3   6   5  1190.95  1197.76    26.21 o
  -1   6   5  1620.30  1649.92    22.60 o
   1   6   5  1619.45  1587.70    25.80 o
   3   6   5  1190.78  1169.49    20.24 o
   5   6   5   648.89   676.48    19.03 o
  -4   7   5   769.47   701.15    31.20 o
  -2   7   5   813.20   845.57    17.92 o
   0   7   5  1538.61  1559.93    23.31 o
   2   7   5   817.29   827.26    14.12 o
   4   7   5   765.78   718.11    18.11 o
  -1   8   5   638.51   644.53    14.45 o
   1   8   5   635.49   634.25    13.62 o
   3   8   5   950.64   949.72    27.74 o
   1   1   6  9890.11  7366.86   220.62 o
   0   2   6     4.27     6.48     0.57 o
   2   2   6     7.57     7.07     0.60 o
  -1   3   6 18374.30 18353.20   168.81 o
   1   3   6 18494.00 17992.30   232.62 o
   3   3   6  3893.41  3875.51    44.41 o
  -2   4   6     2.01     9.42     1.74 o
   0   4   6     6.32     2.36     1.78 <
   2   4   6     2.01    10.60     1.73 o
   4   4   6     2.88     7.65     2.34 o
  -3   5   6  8113.76  8292.69   133.97 o
  -1   5   6  6449.18  6262.61    94.25 o
   1   5   6  6446.56  6212.15    99.37 o
   3   5   6  8117.57  8189.87   101.88 o
   5   5   6  3495.12  3631.33    62.54 o
  -4   6   6     2.29     9.42     4.11 <
  -2   6   6     1.41     9.42     2.33 o
   0   6   6     0.01    -3.53     2.94 <
   2   6   6     1.39    11.19     2.92 o
   4   6   6     2.32    12.37     3.51 o
  -3   7   6  4191.59  4302.49   105.44 o
  -1   7   6  3557.82  3694.91    51.44 o
   1   7   6  3559.55  3594.39    48.78 o
   3   7   6  4193.04  4177.79    62.05 o
   5   7   6  2020.33  2022.52    62.52 o
  -2   8   6     0.71     9.42     8.83 <
   0   8   6     2.31    -4.12     3.53 <
   2   8   6     0.70     2.94     4.71 <
   0   1   7  5236.92  5230.88    47.13 o
  -1   2   7  4124.43  3969.81    50.45 o
   1   2   7  4151.81  4038.49    48.29 o
  -2   3   7  3099.76  3270.62   129.70 o
   0   3   7  3651.39  3660.85    34.61 o
   2   3   7  3099.25  3275.62   130.32 o
  -3   4   7  1449.46  1579.44     7.14 o
  -1   4   7  2897.23  2979.80    26.58 o
   1   4   7  2903.11  2901.29    37.36 o
   3   4   7  1449.60  1555.76    10.35 o
  -4   5   7  1579.93  1588.73    30.81 o
  -2   5   7  1868.63  1984.24    16.01 o
   0   5   7  1320.13  1375.50    14.80 o
   2   5   7  1861.28  1902.87    23.91 o
   4   5   7  1584.63  1589.38    23.84 o
  -5   6   7   587.79   591.63    21.10 o
  -3   6   7  1151.46  1187.71    22.86 o
  -1   6   7  1425.07  1471.58    18.93 o
   1   6   7  1426.00  1413.45    22.68 o
   3   6   7  1151.78  1152.26    18.84 o
   5   6   7   588.03   583.95    18.41 o
  -4   7   7   664.68   653.34    23.32 o
  -2   7   7   763.82   771.23    19.74 o
   0   7   7  1340.93  1413.24    17.74 o
   2   7   7   768.10   747.07    15.29 o
   4   7   7   660.90   664.38    16.36 o
  -1   8   7   623.70   650.39    16.61 o
   1   8   7   620.33   620.11    14.16 o
   3   8   7   876.88   889.46    61.11 o
   1   1   8     7.40     9.42     0.56 o
   0   2   8 21911.60 22720.00    29.39 o
   2   2   8 29619.00 31312.70  1238.64 o
   3   3   8     8.25     5.30     1.19 o
  -2   4   8 16290.80 16479.10   155.99 o
   0   4   8 12891.90 13527.40   103.43 o
   2   4   8 16253.60 16503.90   179.57 o
   4   4   8 10004.50  9685.56   147.14 o
  -3   5   8     8.62    10.60     3.53 <
  -1   5   8     5.23     8.83     2.34 o
   1   5   8     5.30     7.07     2.35 o
   3   5   8     8.49     7.07     2.36 o
   5   5   8     4.76     7.07     3.53 <
  -4   6   8  3905.80  3922.33    76.06 o
  -2   6   8  5447.79  5332.73    85.16 o
   0   6   8 12017.90 12111.60   153.93 o
   2   6   8  5446.85  5437.30    73.77 o
   4   6   8  3908.79  3804.58    65.96 o
  -3   7   8     5.25    11.78     6.47 <
  -1   7   8     1.66     2.36     3.53 <
   1   7   8     1.65     5.30     2.94 <
   3   7   8     5.33     5.30     3.53 <
  -2   8   8  3647.59  3562.56   146.59 o
   0   8   8  2782.72  2815.34    56.19 o
   2   8   8  3648.84  3580.49    72.88 o
   0   1   9  5233.04  4798.87    79.96 o
  -1   2   9  3357.98  3387.16    25.76 o
   1   2   9  3363.89  3336.37    33.00 o
  -2   3   9  3048.60  3068.29    25.44 o
   0   3   9  2680.29  2796.02   111.70 o
   2   3   9  3049.17  3052.56    31.04 o
  -3   4   9  1410.46  1441.08    16.22 o
  -1   4   9  2477.70  2517.02    24.48 o
   1   4   9  2484.91  2458.15    34.02 o
   3   4   9  1410.42  1415.72    18.46 o
  -4   5   9  1380.14  1424.47    24.58 o
  -2   5   9  1709.03  1774.66    18.42 o
   0   5   9  1363.77  1378.44    18.96 o
   2   5   9  1702.55  1724.03    21.91 o
   4   5   9  1386.98  1424.15    20.41 o
  -5   6   9   557.57   558.62    20.00 o
  -3   6   9   955.99   979.19    20.06 o
  -1   6   9  1304.24  1318.15    19.68 o
   1   6   9  1302.80  1253.67    23.14 o
   3   6   9   955.35   974.59    15.26 o
   5   6   9   557.89   593.35    17.65 o
  -4   7   9   665.94   654.59    19.85 o
  -2   7   9   682.38   698.58    16.99 o
   0   7   9  1269.04  1326.40    17.78 o
   2   7   9   685.94   715.23    12.48 o
   4   7   9   663.34   649.58    17.08 o
  -1   8   9   516.51   544.32    14.24 o
   1   8   9   514.09   549.26    11.98 o
   3   8   9   786.27   789.25    56.54 o
   1   1  10 45507.70 47841.20  1899.60 o
   0   2  10     6.57     7.66     0.57 o
   2   2  10     7.02    10.60     1.15 o
  -1   3  10 36781.40 38132.60   102.17 o
   1   3  10 37005.30 38414.80    42.02 o
   3   3  10 12160.10 12248.20   110.92 o
  -2   4  10     5.26    16.49     1.68 o
   0   4  10     9.62     4.12     1.21 o
   2   4  10     5.20    11.78     2.33 o
   4   4  10     1.54     7.65     2.34 o
  -3   5  10 12163.80 12408.50   155.81 o
  -1   5  10 12193.30 12316.30   136.91 o
   1   5  10 12181.10 12452.80   128.58 o
   3   5  10 12172.80 12267.50   143.79 o
   5   5  10  5407.93  5467.75    81.19 o
  -4   6  10     2.59     8.24     4.11 <
  -2   6  10     1.18    11.19     2.92 o
   0   6  10     0.01     1.77     2.35 <
   2   6  10     1.16    17.08     2.88 o
   4   6  10     2.63    14.72     4.09 o
  -3   7  10  5640.36  5750.54   139.38 o
  -1   7  10  5408.70  5538.95    77.25 o
   1   7  10  5409.33  5512.15    68.80 o
   3   7  10  5640.89  5526.84    87.53 o
  -2   8  10     0.78     1.77     9.42 <
   0   8  10     6.06     1.77     4.71 <
   2   8  10     0.77     8.83    20.02 <
   4   8  10     2.26     5.30    21.79 <
   0   1  11  4466.94  4706.43   186.74 o
  -1   2  11  3702.54  3724.45    31.03 o
   1   2  11  3707.21  3715.32    32.45 o
  -2   3  11  2710.89  2763.82    17.54 o
   0   3  11  3422.61  3218.13    49.21 o
   2   3  11  2710.20  2734.94    25.10 o
  -3   4  11  1337.23  1381.64    14.32 o
  -1   4  11  2472.51  2533.56    21.15 o
   1   4  11  2478.92  2479.24    30.08 o
   3   4  11  1336.31  1366.62    15.71 o
  -4   5  11  1416.36  1390.47    24.64 o
  -2   5  11  1660.80  1741.66    18.64 o
   0   5  11  1265.37  1252.46    19.21 o
   2   5  11  1655.20  1676.83    21.93 o
   4   5  11  1420.80  1406.86    22.76 o
  -5   6  11   542.95   523.80    24.60 o
  -3   6  11  1027.88  1030.60    21.68 o
  -1   6  11  1215.97  1216.83    19.41 o
   1   6  11  1216.90  1213.06    20.30 o
   3   6  11  1027.66  1020.62    18.12 o
   5   6  11   542.40   541.53    18.88 o
  -4   7  11   597.68   570.86    35.81 o
  -2   7  11   730.66   731.68    18.23 o
   0   7  11  1179.89  1218.32    18.76 o
   2   7  11   734.83   731.73    14.89 o
   4   7  11   594.87   631.26    15.62 o
  -1   8  11   548.42   513.68    18.74 o
   1   8  11   545.37   554.03    14.99 o
   3   8  11   739.36   754.38    55.18 o
   0   0  12 58818.90 59030.10  1064.04 o
   1   1  12    14.54    10.01     0.68 o
   0   2  12 21292.50 21922.20   101.50 o
   2   2  12 25190.20 25784.70   134.67 o
   3   3  12     1.32     5.89     1.16 o
  -2   4  12 14251.90 14805.30    98.99 o
   0   4  12 12163.70 12176.10   127.35 o
   2   4  12 14233.00 14971.20    71.86 o
   4   4  12  8985.19  8773.55   127.59 o
  -3   5  12    10.09    14.13     2.93 o
  -1   5  12     4.34     7.66     1.75 o
   1   5  12     4.37    10.01     2.33 o
   3   5  12    10.24     8.24     2.36 o
   5   5  12     3.49     9.42     3.52 <
  -4   6  12  3686.58  3697.48    67.42 o
  -2   6  12  5127.57  5052.09    78.81 o
   0   6  12 10383.80 10443.90   127.96 o
   2   6  12  5126.14  5025.17    75.77 o
   4   6  12  3689.25  3702.14    54.65 o
  -3   7  12     9.99    12.95     5.88 <
  -1   7  12     1.90     3.53     3.53 <
   1   7  12     1.93     5.30     3.53 <
   3   7  12     9.86     4.12     4.13 <
  -2   8  12  3327.85  3156.61   133.96 o
   0   8  12  2625.36  2582.07    53.68 o
   2   8  12  3328.94  3211.05   176.71 o
   0   1  13  4692.69  4911.66   195.66 o
  -1   2  13  3150.91  3430.66   133.22 o
   1   2  13  3148.44  3428.18   133.30 o
  -2   3  13  2812.30  2838.08    22.85 o
   0   3  13  2499.90  2741.78   106.45 o
   2   3  13  2812.52  2821.73    28.02 o
  -3   4  13  1446.77  1436.45    20.27 o
  -1   4  13  2333.21  2394.75    18.33 o
   1   4  13  2340.36  2405.74    19.31 o
   3   4  13  1448.21  1429.45    20.89 o
  -4   5  13  1230.59  1240.23    20.03 o
  -2   5  13  1581.48  1565.54    23.57 o
   0   5  13  1366.50  1336.91    21.54 o
   2   5  13  1575.12  1514.78    25.49 o
   4   5  13  1235.16  1266.80    17.80 o
  -5   6  13   566.65   542.17    26.48 o
  -3   6  13   933.67   939.15    20.37 o
  -1   6  13  1294.54  1263.24    22.07 o
   1   6  13  1293.39  1256.46    21.88 o
   3   6  13   934.13   898.39    18.49 o
   5   6  13   567.95   551.48    19.94 o
  -2   7  13   643.39   656.61    16.55 o
   0   7  13  1131.04  1126.25    20.92 o
   2   7  13   645.65   689.94    13.76 o
   4   7  13   639.81   577.07    21.41 o
  -1   8  13   531.90   524.33    20.24 o
   1   8  13   530.14   503.86    41.01 o
   3   8  13   739.98   788.59    57.06 o
   1   1  14  9979.89  9162.88   150.87 o
   0   2  14     5.66     5.89     1.18 o
   2   2  14     1.33     7.07     1.15 o
  -1   3  14 11970.90 11832.40   118.06 o
   1   3  14 11988.30 11908.90   119.00 o
   3   3  14  3926.97  3863.50    45.84 o
  -2   4  14    12.73    10.60     1.78 o
   0   4  14     9.76     2.94     1.21 <
   2   4  14    12.54     8.83     1.79 o
   4   4  14     0.89     6.48     2.34 <
  -3   5  14  5686.43  5749.75    78.84 o
  -1   5  14  4943.08  4871.60    66.38 o
   1   5  14  4943.67  4865.43    69.55 o
   3   5  14  5686.13  5723.10    73.54 o
   5   5  14  2709.53  2886.01    34.20 o
  -4   6  14     4.10    11.78     4.69 <
  -2   6  14     1.32    14.72     3.49 o
   0   6  14     0.04     7.65     2.93 <
   2   6  14     1.34     8.24     2.93 <
   4   6  14     4.04     7.66     3.53 <
  -3   7  14  3124.53  3131.01    84.88 o
  -1   7  14  2761.14  2797.50    43.69 o
   1   7  14  2762.51  2812.40    38.23 o
   3   7  14  3125.86  3140.98    54.63 o
   5   7  14  1651.20  1562.24    98.92 o
   0   8  14     8.71     5.89    10.01 <
   2   8  14     1.28    -5.30    18.25 <
   0   1  15  2889.47  3178.53   122.77 o
  -1   2  15  2617.65  2700.75    10.61 o
   1   2  15  2611.65  2664.60    17.09 o
  -2   3  15  1997.47  2158.26    84.46 o
   0   3  15  2541.00  2569.89    22.11 o
   2   3  15  1996.68  2137.00    84.77 o
  -3   4  15  1120.91  1158.11    14.19 o
  -1   4  15  1891.82  1960.99    11.91 o
   1   4  15  1897.30  1945.34    15.92 o
   3   4  15  1119.77  1171.96    12.01 o
  -4   5  15  1168.92  1137.31    21.36 o
  -2   5  15  1340.50  1389.73    16.78 o
   0   5  15  1073.40  1086.83    13.65 o
   2   5  15  1336.39  1369.73    17.49 o
   4   5  15  1172.32  1123.00    21.30 o
  -5   6  15   489.34   468.97    37.39 o
  -3   6  15   895.53   882.44    20.65 o
  -1   6  15  1030.24  1012.44    18.75 o
   1   6  15  1031.16  1037.02    16.11 o
   3   6  15   895.21   888.39    16.89 o
   5   6  15   488.54   452.53    21.47 o
  -2   7  15   660.01   612.49    19.40 o
   0   7  15   983.51   970.99    18.98 o
   2   7  15   663.51   610.94    15.44 o
   4   7  15   518.13   495.62    29.29 o
  -1   8  15   513.73   463.61    38.96 o
   1   8  15   511.08   454.39    39.05 o
   3   8  15   631.86   602.85    49.30 o
   0   0  16 14898.50 15403.50   218.48 o
   1   1  16     7.60     6.48     1.18 o
   0   2  16  5299.79  5087.11    66.20 o
   2   2  16  7817.16  7694.54    80.07 o
  -1   3  16     0.90     8.83     1.13 o
   1   3  16     0.90     9.42     1.13 o
   3   3  16     0.80     4.71     1.76 <
  -2   4  16  5569.28  5524.44    63.68 o
   0   4  16  4194.53  4123.27    49.50 o
   2   4  16  5569.28  5550.75    63.45 o
   4   4  16  4069.34  4046.20    55.69 o
  -3   5  16     7.59     5.89     2.95 <
  -1   5  16     4.65     7.66     2.35 o
   1   5  16     4.72     5.89     2.35 <
   3   5  16     7.59     7.07     2.95 <
   5   5  16     0.09     7.65     4.70 <
  -4   6  16  1881.04  2001.88    39.51 o
  -2   6  16  2400.43  2379.24    43.76 o
   0   6  16  5081.09  4988.36    72.94 o
   2   6  16  2397.72  2406.87    34.78 o
   4   6  16  1883.49  1905.22    35.36 o
  -3   7  16     7.33    11.19    15.90 <
  -1   7  16     2.29     6.48     3.53 <
   1   7  16     2.30     3.53     3.53 <
   3   7  16     7.33    10.60     7.06 <
   0   8  16  1471.50  1454.71    88.19 o
   2   8  16  1953.07  1855.60   111.55 o
   0   1  17  2316.67  2296.05    22.49 o
  -1   2  17  1662.22  1763.90    69.83 o
   1   2  17  1656.34  1750.40    69.51 o
  -2   3  17  1663.95  1686.80    13.84 o
   0   3  17  1395.07  1514.94    59.57 o
   2   3  17  1665.10  1694.52    15.13 o
  -3   4  17   954.58   941.59    15.60 o
  -1   4  17  1369.06  1431.66     8.11 o
   1   4  17  1374.41  1411.53    12.72 o
   3   4  17   954.83   949.79    14.51 o
  -4   5  17   854.89   924.63    14.90 o
  -2   5  17  1055.31  1075.08    15.08 o
   0   5  17   953.64   960.43    13.04 o
   2   5  17  1051.36  1055.27    16.25 o
   4   5  17   859.09   890.34    13.94 o
  -5   6  17   425.62   425.97    35.94 o
  -3   6  17   641.15   631.13    19.21 o
  -1   6  17   872.02   862.89    15.87 o
   1   6  17   870.66   854.26    15.73 o
   3   6  17   640.89   642.94    13.45 o
   5   6  17   426.05   438.90    26.29 o
  -4   7  17   494.45   494.27    39.47 o
  -2   7  17   499.93   511.51    18.52 o
   0   7  17   831.77   838.77    17.33 o
   2   7  17   501.77   519.59    14.05 o
   4   7  17   492.86   477.91    29.14 o
  -1   8  17   390.49   382.89    34.84 o
   1   8  17   389.21   366.48    35.02 o
   1   1  18 10914.30 10646.10   120.26 o
   0   2  18     3.48     6.48     1.16 o
   2   2  18     7.87     7.07     1.18 o
  -1   3  18 10741.90 10551.40   114.59 o
   1   3  18 10748.40 10708.70   110.19 o
   3   3  18  4493.48  4308.44    60.82 o
  -2   4  18     3.66     6.48     1.76 o
   0   4  18     9.04     5.89     1.78 o
   2   4  18     3.65     7.65     1.75 o
   4   4  18     6.25     8.24     2.94 <
  -3   5  18  5109.79  5045.09    76.41 o
  -1   5  18  4837.81  4842.56    61.24 o
   1   5  18  4838.44  4727.59    68.09 o
   3   5  18  5109.20  4991.24    76.36 o
   5   5  18  2587.79  2675.86    61.66 o
  -4   6  18     6.09    21.79    17.06 <
  -2   6  18     3.21     7.65     4.11 <
   0   6  18     0.01     7.07     2.93 <
   2   6  18     3.16     4.71     2.94 <
   4   6  18     6.18     8.83     5.30 <
  -3   7  18  2816.95  2685.34   149.73 o
  -1   7  18  2631.63  2664.55    58.09 o
   1   7  18  2632.65  2624.85    48.30 o
   3   7  18  2818.00  2626.07   151.96 o
  -2   8  18     1.85    10.60    20.61 <
   0   8  18     7.10     4.12    18.26 <
   0   1  19  1669.31  1720.78     8.19 o
  -1   2  19  1589.09  1523.53    20.82 o
   1   2  19  1583.50  1515.43    21.01 o
  -2   3  19  1238.00  1240.31    12.74 o
   0   3  19  1577.24  1462.57    24.18 o
   2   3  19  1236.69  1251.30    12.71 o
  -3   4  19   767.78   765.05    13.14 o
  -1   4  19  1219.89  1211.44    14.91 o
   1   4  19  1223.99  1217.42    15.88 o
   3   4  19   767.62   782.17    12.00 o
  -4   5  19   799.18   817.03    16.79 o
  -2   5  19   890.23   927.00    13.47 o
   0   5  19   719.47   718.46    11.85 o
   2   5  19   887.02   902.79    13.68 o
   4   5  19   800.53   803.87    16.33 o
  -5   6  19   367.54   355.23    33.72 o
  -3   6  19   645.57   639.42    19.08 o
  -1   6  19   716.07   734.41    13.10 o
   1   6  19   717.14   731.33    12.09 o
   3   6  19   646.02   657.05    15.42 o
   5   6  19   367.37   361.72    24.24 o
  -4   7  19   381.47   401.13    35.70 o
  -2   7  19   468.79   488.52    18.31 o
   0   7  19   655.57   693.62    16.69 o
   2   7  19   470.95   484.22    41.07 o
   4   7  19   379.55   338.21    31.72 o
  -1   8  19   386.86   405.85    36.89 o
   1   8  19   385.07   394.18    37.02 o
   0   0  20 21867.80 21521.00   375.80 o
   1   1  20     4.31     4.71     1.18 o
   0   2  20 11901.70 11824.60   111.63 o
   2   2  20 12602.40 12239.20   146.59 o
  -1   3  20     0.57     7.65     1.74 o
   1   3  20     0.57     8.24     1.74 o
   3   3  20     1.12     4.12     1.76 <
  -2   4  20  8041.13  8170.66    75.65 o
   0   4  20  7473.10  7290.46    92.57 o
   2   4  20  8039.94  8169.90    68.42 o
   4   4  20  5543.12  5388.44    93.19 o
  -3   5  20     6.15     8.83     3.53 <
  -1   5  20     4.46     8.24     2.34 o
   1   5  20     4.53     4.71     2.35 <
   3   5  20     6.12     8.24     2.94 <
   5   5  20     0.36    10.60     8.82 <
  -4   6  20  2603.91  2593.28   102.51 o
  -2   6  20  3527.21  3433.69    66.87 o
   0   6  20  6028.55  6069.95    80.38 o
   2   6  20  3525.54  3483.58    51.08 o
   4   6  20  2605.66  2473.96   101.58 o
  -3   7  20     7.09    22.97    19.42 <
  -1   7  20     1.58     7.07    10.01 <
   1   7  20     1.59     6.48    18.25 <
   3   7  20     7.10     1.18    12.37 <
   0   1  21  2014.50  1939.20    25.09 o
  -1   2  21  1501.58  1492.27    15.72 o
   1   2  21  1497.67  1487.29    16.39 o
  -2   3  21  1404.12  1370.57    17.30 o
   0   3  21  1239.58  1288.25     7.21 o
   2   3  21  1404.93  1342.60    20.41 o
  -3   4  21   864.50   821.77    16.62 o
  -1   4  21  1170.93  1175.22    13.77 o
   1   4  21  1174.76  1163.68    15.09 o
   3   4  21   864.96   829.36    15.74 o
  -4   5  21   695.17   738.63    21.48 o
  -2   5  21   873.15   872.19    16.56 o
   0   5  21   842.48   812.86    14.33 o
   2   5  21   870.26   849.07    16.00 o
   4   5  21   698.00   740.03    16.39 o
  -3   6  21   553.90   569.21    26.76 o
  -1   6  21   748.27   756.69    14.27 o
   1   6  21   747.22   747.40    13.55 o
   3   6  21   553.92   550.35    14.87 o
  -2   7  21   421.57   405.96    36.72 o
   0   7  21   645.61   680.06    50.19 o
   2   7  21   422.72   403.53    37.34 o
   1   1  22  9775.82  9360.00   122.18 o
   0   2  22     2.24     2.36     1.18 <
   2   2  22     1.02     4.12     1.76 <
  -1   3  22  8856.03  8765.42    88.78 o
   1   3  22  8857.75  8769.29    97.70 o
   3   3  22  4437.33  4320.93    55.75 o
  -2   4  22     6.55     8.24     2.35 o
   0   4  22     5.15     5.89     1.76 o
   2   4  22     6.45     5.30     1.77 <
   4   4  22     0.10     7.07     3.52 <
  -3   5  22  4321.75  4318.15    63.00 o
  -1   5  22  4354.06  4352.42    58.16 o
   1   5  22  4354.66  4291.92    57.36 o
   3   5  22  4321.11  4292.20    61.40 o
   5   5  22  2317.22  2379.21    93.42 o
  -4   6  22     2.73    -4.12    12.36 <
  -2   6  22     0.69     0.00     6.48 <
   0   6  22     0.06     7.65     3.52 <
   2   6  22     0.70     5.30     4.12 <
   4   6  22     2.70    12.37    13.54 <
  -1   7  22  2337.68  2181.05   128.15 o
   1   7  22  2338.40  2296.39   131.88 o
   0   1  23  1603.55  1634.82    11.27 o
  -1   2  23  1500.44  1470.87    17.63 o
   1   2  23  1496.36  1462.84    17.98 o
  -2   3  23  1162.28  1191.19    10.54 o
   0   3  23  1476.33  1411.84    20.80 o
   2   3  23  1161.90  1174.18    13.03 o
  -3   4  23   757.87   741.98    13.91 o
  -1   4  23  1099.74  1099.96    14.14 o
   1   4  23  1102.11  1076.46    15.59 o
   3   4  23   756.90   748.00    14.07 o
  -4   5  23   715.16   716.17    27.68 o
  -2   5  23   829.18   839.24    15.95 o
   0   5  23   745.73   708.43    14.01 o
   2   5  23   827.55   820.03    15.18 o
   4   5  23   716.77   685.91    27.37 o
  -3   6  23   582.29   575.70    44.29 o
  -1   6  23   642.03   659.47    16.36 o
   1   6  23   642.64   617.56    16.38 o
   3   6  23   582.06   529.76    31.05 o
  -2   7  23   460.64   437.24    39.76 o
   0   7  23   590.68   569.83    46.24 o
   0   0  24  6672.95  6609.20   115.69 o
   1   1  24     3.29     2.94     1.18 <
   0   2  24  3731.20  3554.81    50.38 o
   2   2  24  4299.24  4299.40    40.84 o
  -1   3  24     0.49     4.12     1.76 <
   1   3  24     0.49     2.36     1.76 <
   3   3  24     0.49     4.12     2.35 <
  -2   4  24  3149.78  3245.05    31.80 o
   0   4  24  2763.19  2821.98    23.59 o
   2   4  24  3150.52  3150.33    36.66 o
   4   4  24  2426.87  2441.47    51.24 o
  -3   5  24     6.02     5.89     6.48 <
  -1   5  24     2.13     4.71     2.94 <
   1   5  24     2.15     5.89     2.94 <
   3   5  24     6.11     6.48     4.71 <
   5   5  24     2.11    -3.53    12.95 <
  -2   6  24  1618.11  1523.80    93.71 o
   0   6  24  2746.93  2742.57    54.59 o
   2   6  24  1616.88  1540.71    67.99 o
  -1   7  24     1.53    13.54    18.84 <
   0   1  25  1258.12  1229.21    15.16 o
  -1   2  25   990.24  1016.25     9.11 o
   1   2  25   988.08   997.22     9.66 o
  -2   3  25   950.70   966.28     9.67 o
   0   3  25   842.07   874.18     8.14 o
   2   3  25   951.03   943.82    12.95 o
  -3   4  25   645.21   612.91    13.49 o
  -1   4  25   814.02   804.17    11.94 o
   1   4  25   816.50   809.11    11.75 o
   3   4  25   645.87   616.38    12.32 o
  -4   5  25   506.75   526.82    30.28 o
  -2   5  25   637.50   607.46    19.32 o
   0   5  25   638.18   625.84    11.91 o
   2   5  25   635.43   612.39    15.74 o
   4   5  25   508.23   469.54    28.97 o
  -3   6  25   424.68   404.17    36.77 o
  -1   6  25   563.49   467.84    41.32 o
   1   6  25   562.83   490.87    42.20 o
   3   6  25   424.97   361.14    25.21 o
   1   1  26  2485.30  2472.80    24.43 o
   0   2  26     1.10     0.59     1.77 <
   2   2  26     1.24     4.12     1.76 <
  -1   3  26  2680.43  2766.49    18.31 o
   1   3  26  2679.80  2727.97    23.65 o
   3   3  26  1398.99  1424.48    16.04 o
  -2   4  26     2.52     1.77     2.94 <
   0   4  26     3.60    -0.59     2.36 <
   2   4  26     2.48     0.59     2.36 <
   4   4  26     0.28     5.30    12.36 <
  -3   5  26  1715.69  1778.98    72.13 o
  -1   5  26  1575.02  1680.33    25.41 o
   1   5  26  1575.55  1620.57    20.76 o
   3   5  26  1715.11  1670.62    53.45 o
  -2   6  26     0.69    -3.53    17.08 <
   0   6  26     0.00    15.31    19.42 <
   2   6  26     0.68    -7.65    12.36 <
   0   1  27   692.22   696.03     7.28 o
  -1   2  27   693.19   667.61    10.24 o
   1   2  27   691.19   669.03    10.00 o
  -2   3  27   566.38   576.85     8.08 o
   0   3  27   704.37   671.27    11.71 o
   2   3  27   565.90   574.54     8.22 o
  -3   4  27   417.65   406.50    12.19 o
  -1   4  27   571.25   566.34     9.17 o
   1   4  27   572.59   565.62     8.75 o
   3   4  27   417.39   406.52    12.18 o
  -4   5  27   408.04   407.11    37.72 o
  -2   5  27   450.82   447.14    23.05 o
   0   5  27   401.95   399.43    11.87 o
   2   5  27   449.73   426.60    26.34 o
  -1   6  27   383.26   369.98    35.50 o
   1   6  27   383.76   356.99    24.58 o
   0   0  28  4327.52  4297.62    76.42 o
   1   1  28     1.07     1.18     1.77 <
   0   2  28  2779.89  2826.71    20.64 o
   2   2  28  3025.92  3056.20    26.68 o
  -1   3  28     0.31     1.77     2.35 <
   1   3  28     0.31     3.53     2.35 <
   3   3  28     1.11    -0.59     4.12 <
  -2   4  28  2275.90  2405.73    40.42 o
   0   4  28  2102.66  2146.51    22.50 o
   2   4  28  2276.37  2369.44    26.62 o
   4   4  28  1791.68  1814.11    75.56 o
  -3   5  28     3.24     4.12    17.08 <
  -1   5  28     1.96     8.83    17.07 <
   1   5  28     1.99    -4.71    11.19 <
   3   5  28     3.20    18.84    13.53 <
   0   6  28  1943.03  2024.60    81.72 o
   0   1  29   660.03   619.97    10.62 o
  -1   2  29   535.93   518.47     8.34 o
   1   2  29   534.76   521.52     8.05 o
  -2   3  29   528.78   537.98    10.10 o
   0   3  29   466.89   476.05     7.03 o
   2   3  29   529.33   525.56     9.65 o
  -3   4  29   381.67   389.99    24.60 o
  -1   4  29   450.70   459.00    10.22 o
   1   4  29   451.80   449.49     9.54 o
   3   4  29   381.62   368.20    24.37 o
  -2   5  29   375.00   334.60    33.44 o
   0   5  29   386.39   395.30    25.18 o
   2   5  29   374.20   400.04    24.90 o
   1   1  30  3954.77  3843.02    47.65 o
   0   2  30     0.58     0.59     1.77 <
   2   2  30     1.25     4.12     2.94 <
  -1   3  30  3566.44  3582.50    42.34 o
   1   3  30  3566.13  3621.33    38.62 o
   3   3  30  2231.19  2238.99    55.17 o
  -2   4  30     0.99    18.25    18.24 <
   0   4  30     1.71    -8.24     4.11 <
   2   4  30     0.98    21.20    13.52 <
  -1   5  30  2092.63  2089.39    85.69 o
   1   5  30  2092.94  2016.62    84.64 o
   0   1  31   638.34   631.73     8.78 o
  -1   2  31   617.03   608.08     9.48 o
   1   2  31   615.86   609.38     9.87 o
  -2   3  31   495.52   539.10    26.19 o
   0   3  31   607.79   590.46    12.69 o
   2   3  31   495.18   520.28    16.88 o
  -1   4  31   478.94   472.56    40.15 o
   1   4  31   479.73   505.49    28.99 o
   3   4  31   364.89   380.57    35.76 o
   0   5  31   358.12   385.86    35.62 o
   0   0  32  3813.75  3856.48    77.64 o
   1   1  32     0.74     0.00     2.36 <
   0   2  32  2771.67  2699.51    37.41 o
   2   2  32  2790.46  2842.58    61.30 o
  -1   3  32     0.08    -2.94     9.42 <
   1   3  32     0.08    -3.53    11.78 <
   3   3  32     0.02     5.89    19.43 <
  -2   4  32  2049.04  1996.59   117.26 o
   0   4  32  2029.77  2054.90    83.17 o
   2   4  32  2049.30  2038.97    84.09 o
   0   1  33   657.47   671.23    11.56 o
  -1   2  33   553.18   610.42    16.17 o
   1   2  33   552.59   576.31    27.77 o
  -2   3  33   502.39   557.98    43.46 o
   0   3  33   477.91   541.46    42.18 o
   2   3  33   502.51   582.72    30.90 o
   1   4  33   441.79   491.33    28.59 o
   0   2  34     0.26    -3.53    17.08 <
   2   2  34     0.04    -3.53    17.08 <
  -1   3  34  1395.87  1531.25    91.47 o
   1   3  34  1395.70  1507.71    62.12 o
  -1   2  35   394.68   392.93    35.96 o

loop_
 _twin_refln_datum_id
 _twin_refln_individual_id
 _twin_refln_index_h
 _twin_refln_index_k
 _twin_refln_index_l
 _twin_refln_F_squared_calc
 _twin_refln_F_squared_meas
 _twin_refln_F_squared_sigma
 _twin_refln_include_status
 ? ? ? ? ? ? ? ? ?


#=======================================================================
data_mdo4
#=======================================================================

# start Validation Reply Form
_vrf_SYMMG02_mdo4
;
PROBLEM: The _symmetry_equiv_pos_as_xyz values are inconsistent
RESPONSE: This alert is ominous. It doesn't appear if the CIF is
checked by itself. In any case, the symmetry lists in CIF and FCF
are the same.
;

_vrf_PLAT043_mdo4
;
PROBLEM: Calculated and Reported Mol. Weight Differ by ..      32.36 Check 
RESPONSE: Eight disordered hydrogen atoms were omitted from the model.
;
# end Validation Reply Form

# 5. CHEMICAL DATA

_audit_creation_method 'Jana2006 Version : 18/11/2019'
_chemical_name_systematic
; ?
;
_chemical_name_common                    ?
_chemical_formula_moiety                 ?
_chemical_formula_structural             ?
_chemical_formula_analytical             ?
_chemical_formula_iupac                  ?
_chemical_formula_sum                    'Mg Te O8 H8'
_chemical_formula_weight                 288
_chemical_melting_point                  ?
_chemical_compound_source                ?
_chemical_absolute_configuration         ?

#=======================================================================

# 6. CRYSTAL DATA

_symmetry_cell_setting                   tetragonal
_symmetry_space_group_name_H-M           'I -4 2 d'
_symmetry_space_group_name_Hall          'I -4;2bw'
_symmetry_Int_Tables_number              122

loop_
 _space_group_symop_id
 _space_group_symop_operation_xyz
 1   x,y,z
 2   -x,-y,z
 3   y,-x,-z
 4   -y,x,-z
 5   -x,y+1/2,-z+1/4
 6   x,-y+1/2,-z+1/4
 7   -y,-x+1/2,z+1/4
 8   y,x+1/2,z+1/4
 9   x+1/2,y+1/2,z+1/2
 10  -x+1/2,-y+1/2,z+1/2
 11  y+1/2,-x+1/2,-z+1/2
 12  -y+1/2,x+1/2,-z+1/2
 13  -x+1/2,y,-z+3/4
 14  x+1/2,-y,-z+3/4
 15  -y+1/2,-x,z+3/4
 16  y+1/2,x,z+3/4

_cell_length_a                           5.3282(1)
_cell_length_b                           5.3282
_cell_length_c                           20.6725(4)
_cell_angle_alpha                        90
_cell_angle_beta                         90
_cell_angle_gamma                        90
_cell_volume                             586.886(11)

loop_
 _twin_individual_id
 _twin_individual_mass_fraction_refined
 _twin_individual_twin_matrix_11
 _twin_individual_twin_matrix_12
 _twin_individual_twin_matrix_13
 _twin_individual_twin_matrix_21
 _twin_individual_twin_matrix_22
 _twin_individual_twin_matrix_23
 _twin_individual_twin_matrix_31
 _twin_individual_twin_matrix_32
 _twin_individual_twin_matrix_33
1 0.49(9)
1 0 0
0 1 0
0 0 1
2 0.51(9)
-1 0 0
0 -1 0
0 0 -1

_cell_formula_units_Z                    4

_cell_measurement_reflns_used            5981
_cell_measurement_theta_min              3.95
_cell_measurement_theta_max              39.08
_cell_measurement_temperature            293
_cell_special_details
; ?
;

_exptl_crystal_density_diffrn            3.259
_exptl_crystal_density_meas              ?
_exptl_crystal_density_method            ?
_exptl_crystal_F_000                     512

_exptl_absorpt_coefficient_mu            5.173
_exptl_crystal_description               block
_exptl_crystal_size_max                  0.22
_exptl_crystal_size_mid                  0.15
_exptl_crystal_size_min                  0.15
_exptl_crystal_size_rad                  ?
_exptl_crystal_colour                    colorless
_exptl_absorpt_correction_type           multi-scan
_exptl_absorpt_process_details           SADABS
_exptl_absorpt_correction_T_min          0.32
_exptl_absorpt_correction_T_max          0.46
loop_
 _exptl_crystal_face_index_h
 _exptl_crystal_face_index_k
 _exptl_crystal_face_index_l
 _exptl_crystal_face_perp_dist
 ? ? ? ?

#=======================================================================

# 7. EXPERIMENTAL DATA

_exptl_special_details                   ?

_diffrn_ambient_temperature              293
_diffrn_source                           ?
_diffrn_source_power                     ?
_diffrn_source_voltage                   ?
_diffrn_source_current                   ?
_diffrn_radiation_type                   'Mo K\a'
_diffrn_radiation_source                 'X-ray tube'
_diffrn_radiation_wavelength             0.71073
_diffrn_radiation_monochromator          graphite
_diffrn_measurement_device               'four-circle diffractometer'
_diffrn_measurement_device_type          'Bruker KAPPA APEX II CCD'
_diffrn_detector                         ?
_diffrn_detector_area_resol_mean         ?
_diffrn_measurement_method               '\w- and \f-scans'
_diffrn_measurement_specimen_support     ?

_diffrn_reflns_number                    7371
_diffrn_reflns_theta_min                 3.95
_diffrn_reflns_theta_max                 39.13
_diffrn_reflns_theta_full                36.62
_diffrn_measured_fraction_theta_max      0.92
_diffrn_measured_fraction_theta_full     0.98
_diffrn_reflns_av_R_equivalents          0.0318
_diffrn_reflns_av_unetI/netI             0.0168
_diffrn_reflns_limit_h_min               -5
_diffrn_reflns_limit_h_max               8
_diffrn_reflns_limit_k_min               -8
_diffrn_reflns_limit_k_max               8
_diffrn_reflns_limit_l_min               -35
_diffrn_reflns_limit_l_max               33
_diffrn_reflns_reduction_process         ?

_diffrn_standards_number                 ?
_diffrn_standards_interval_count         ?
_diffrn_standards_interval_time          ?
_diffrn_standards_decay_%                ?
loop_
_diffrn_standard_refln_index_h
_diffrn_standard_refln_index_k
_diffrn_standard_refln_index_l
  ? ? ?

_diffrn_radiation_probe                  X-ray

#=======================================================================

# 8. REFINEMENT DATA

_refine_special_details
; ?
;

_reflns_number_total                     786
_reflns_number_gt                        676
_reflns_threshold_expression             'I>3\s(I)'

_refine_ls_structure_factor_coef         Fsqd
_refine_ls_R_factor_gt                   0.0166
_refine_ls_wR_factor_gt                  0.0537
_refine_ls_R_factor_all                  0.0196
_refine_ls_wR_factor_ref                 0.0581
_refine_ls_goodness_of_fit_ref           1.17
_refine_ls_goodness_of_fit_gt            1.17
_refine_ls_restrained_S_gt               ?
_refine_ls_restrained_S_all              ?
_refine_ls_number_reflns                 786
_refine_ls_number_parameters             28
_refine_ls_number_restraints             0
_refine_ls_number_constraints            17
_refine_ls_weighting_scheme              sigma
_refine_ls_weighting_details             'w=1/(\s^2^(I)+0.0016I^2^)'
_refine_ls_hydrogen_treatment            'constr'
_refine_ls_shift/su_max                  0.0335
_refine_ls_shift/su_mean                 0.0077
_refine_diff_density_max                 0.80
_refine_diff_density_min                 -0.70
_refine_ls_extinction_method
 'B-C type 1 Gaussian isotropic (Becker & Coppens, 1974)'
_refine_ls_extinction_coef               750(140)
_refine_ls_extinction_expression         ?
_refine_ls_abs_structure_details
;  314 of Friedel pairs used in the refinement
;
_refine_ls_abs_structure_Flack            0.51(9)
_refine_ls_abs_structure_Rogers          ?

loop_
 _atom_type_symbol
 _atom_type_scat_dispersion_real
 _atom_type_scat_dispersion_imag
 _atom_type_scat_source
 H    0.0000  0.0000
 'International Tables Vol C tables 4.2.6.8 and 6.1.1.1'
 Mg   0.0486  0.0363
 'International Tables Vol C tables 4.2.6.8 and 6.1.1.1'
 O    0.0106  0.0060
 'International Tables Vol C tables 4.2.6.8 and 6.1.1.1'
 Te  -0.5308  1.6751
 'International Tables Vol C tables 4.2.6.8 and 6.1.1.1'

_computing_data_collection               'Apex 3 (Bruker, 2016)'
_computing_cell_refinement               'SAINT-Plus (Bruker, 2016)'
_computing_data_reduction                'SAINT-Plus (Bruker, 2016)'
_computing_structure_solution            'SHELXT (Sheldrick, 2015)'
_computing_structure_refinement          'Jana 2006 (Pet\<r\'i\<cek et al., 2014)'
_computing_molecular_graphics            'Mercury (Macrae et al., 2008)'
_computing_publication_material          ?

loop_
 _restr_distance_atom_site_label_1
 _restr_distance_site_symmetry_1
 _restr_distance_atom_site_label_2
 _restr_distance_site_symmetry_2
 _restr_distance_target
 _restr_distance_target_weight_param
 ? ? ? ? ? ?

loop_
 _restr_angle_atom_site_label_1
 _restr_angle_site_symmetry_1
 _restr_angle_atom_site_label_2
 _restr_angle_site_symmetry_2
 _restr_angle_atom_site_label_3
 _restr_angle_site_symmetry_3
 _restr_angle_target
 _restr_angle_target_weight_param
 ? ? ? ? ? ? ? ?

loop_
 _restr_torsion_atom_site_label_1
 _restr_torsion_site_symmetry_1
 _restr_torsion_atom_site_label_2
 _restr_torsion_site_symmetry_2
 _restr_torsion_atom_site_label_3
 _restr_torsion_site_symmetry_3
 _restr_torsion_atom_site_label_4
 _restr_torsion_site_symmetry_4
 _restr_torsion_angle_target
 _restr_torsion_weight_param
 ? ? ? ? ? ? ? ? ? ?

loop_
 _restr_equal_distance_atom_site_label_1
 _restr_equal_distance_site_symmetry_1
 _restr_equal_distance_atom_site_label_2
 _restr_equal_distance_site_symmetry_2
 _restr_equal_distance_class_class_id
 _restr_equal_distance_class_target_weight_param
 ? ? ? ? ? ?

loop_
 _restr_equal_angle_atom_site_label_1
 _restr_equal_angle_site_symmetry_1
 _restr_equal_angle_atom_site_label_2
 _restr_equal_angle_site_symmetry_2
 _restr_equal_angle_atom_site_label_3
 _restr_equal_angle_site_symmetry_3
 _restr_equal_angle_class_class_id
 _restr_equal_angle_class_target_weight_param
 ? ? ? ? ? ? ? ?

loop_
 _restr_equal_torsion_atom_site_label_1
 _restr_equal_torsion_site_symmetry_1
 _restr_equal_torsion_atom_site_label_2
 _restr_equal_torsion_site_symmetry_2
 _restr_equal_torsion_atom_site_label_3
 _restr_equal_torsion_site_symmetry_3
 _restr_equal_torsion_atom_site_label_4
 _restr_equal_torsion_site_symmetry_4
 _restr_equal_torsion_class_class_id
 _restr_equal_torsion_class_target_weight_param
 ? ? ? ? ? ? ? ? ? ?


#=======================================================================

# 9. ATOMIC COORDINATES AND DISPLACEMENT PARAMETERS

loop_
 _atom_site_label
 _atom_site_type_symbol
 _atom_site_fract_x
 _atom_site_fract_y
 _atom_site_fract_z
 _atom_site_adp_type
 _atom_site_U_iso_or_equiv
 _atom_site_site_symmetry_multiplicity
 _atom_site_occupancy
 _atom_site_calc_flag
 _atom_site_refinement_flags
 _atom_site_disorder_assembly
 _atom_site_disorder_group
  Te Te 0 0 0 Uani 0.00987(6) 4 0.932(3) d . . .
  Mg' Mg 0 0 0 Uani 0.00987(6) 4 0.068(3) d . . .
  Mg Mg 0.5 0.5 0 Uani 0.0111(3) 4 0.932(3) d . . .
  Te' Te 0.5 0.5 0 Uani 0.0111(3) 4 0.068(3) d . . .
  O1 O 0 0 0.09541(12) Uani 0.0246(7) 8 1 d . . .
  O2 O 0.5 0.5 0.09888(13) Uani 0.0231(6) 8 1 d . . .
  O3 O -0.3217(4) -0.1561(4) -0.00156(9) Uani 0.0173(5) 16 0.736(6) d . . .
  O3' O -0.3217(4) 0.1561(4) -0.00156(9) Uani 0.0173(5) 16 0.264(6) d . . .

loop_
 _atom_site_aniso_label
 _atom_site_aniso_type_symbol
 _atom_site_aniso_U_11
 _atom_site_aniso_U_22
 _atom_site_aniso_U_33
 _atom_site_aniso_U_12
 _atom_site_aniso_U_13
 _atom_site_aniso_U_23
 Te Te 0.00857(11) 0.00857(11) 0.01248(12) 0 0 0
 Mg' Mg 0.00857(11) 0.00857(11) 0.01248(12) 0 0 0
 Mg Mg 0.0087(5) 0.0087(5) 0.0158(6) 0 0 0
 Te' Te 0.0087(5) 0.0087(5) 0.0158(6) 0 0 0
 O1 O 0.0316(14) 0.0298(14) 0.0125(7) 0.010(6) 0 0
 O2 O 0.0236(10) 0.0275(11) 0.0182(8) 0.001(11) 0 0
 O3 O 0.0092(8) 0.0103(8) 0.0325(10) -0.0016(7) -0.0055(4) -0.0056(4)
 O3' O 0.0092(8) 0.0103(8) 0.0325(10) 0.0016(7) -0.0055(4) 0.0056(4)

loop_
 _jana_atom_site_ADP_C_label
 _jana_atom_site_ADP_C_type_symbol
 _jana_atom_site_ADP_C_111
 _jana_atom_site_ADP_C_112
 _jana_atom_site_ADP_C_113
 _jana_atom_site_ADP_C_122
 _jana_atom_site_ADP_C_123
 _jana_atom_site_ADP_C_133
 _jana_atom_site_ADP_C_222
 _jana_atom_site_ADP_C_223
 _jana_atom_site_ADP_C_233
 _jana_atom_site_ADP_C_333
 ? ? ? ? ? ? ? ? ? ? ? ?

loop_
 _jana_atom_site_ADP_D_label
 _jana_atom_site_ADP_D_type_symbol
 _jana_atom_site_ADP_D_1111
 _jana_atom_site_ADP_D_1112
 _jana_atom_site_ADP_D_1113
 _jana_atom_site_ADP_D_1122
 _jana_atom_site_ADP_D_1123
 _jana_atom_site_ADP_D_1133
 _jana_atom_site_ADP_D_1222
 _jana_atom_site_ADP_D_1223
 _jana_atom_site_ADP_D_1233
 _jana_atom_site_ADP_D_1333
 _jana_atom_site_ADP_D_2222
 _jana_atom_site_ADP_D_2223
 _jana_atom_site_ADP_D_2233
 _jana_atom_site_ADP_D_2333
 _jana_atom_site_ADP_D_3333
 ? ? ? ? ? ? ? ? ? ? ? ? ? ? ? ? ?

loop_
 _jana_atom_site_ADP_E_label
 _jana_atom_site_ADP_E_type_symbol
 _jana_atom_site_ADP_E_11111
 _jana_atom_site_ADP_E_11112
 _jana_atom_site_ADP_E_11113
 _jana_atom_site_ADP_E_11122
 _jana_atom_site_ADP_E_11123
 _jana_atom_site_ADP_E_11133
 _jana_atom_site_ADP_E_11222
 _jana_atom_site_ADP_E_11223
 _jana_atom_site_ADP_E_11233
 _jana_atom_site_ADP_E_11333
 _jana_atom_site_ADP_E_12222
 _jana_atom_site_ADP_E_12223
 _jana_atom_site_ADP_E_12233
 _jana_atom_site_ADP_E_12333
 _jana_atom_site_ADP_E_13333
 _jana_atom_site_ADP_E_22222
 _jana_atom_site_ADP_E_22223
 _jana_atom_site_ADP_E_22233
 _jana_atom_site_ADP_E_22333
 _jana_atom_site_ADP_E_23333
 _jana_atom_site_ADP_E_33333
 ? ? ? ? ? ? ? ? ? ? ? ? ? ? ? ? ? ? ? ? ? ? ?

loop_
 _jana_atom_site_ADP_F_label
 _jana_atom_site_ADP_F_type_symbol
 _jana_atom_site_ADP_F_111111
 _jana_atom_site_ADP_F_111112
 _jana_atom_site_ADP_F_111113
 _jana_atom_site_ADP_F_111122
 _jana_atom_site_ADP_F_111123
 _jana_atom_site_ADP_F_111133
 _jana_atom_site_ADP_F_111222
 _jana_atom_site_ADP_F_111223
 _jana_atom_site_ADP_F_111233
 _jana_atom_site_ADP_F_111333
 _jana_atom_site_ADP_F_112222
 _jana_atom_site_ADP_F_112223
 _jana_atom_site_ADP_F_112233
 _jana_atom_site_ADP_F_112333
 _jana_atom_site_ADP_F_113333
 _jana_atom_site_ADP_F_122222
 _jana_atom_site_ADP_F_122223
 _jana_atom_site_ADP_F_122233
 _jana_atom_site_ADP_F_122333
 _jana_atom_site_ADP_F_123333
 _jana_atom_site_ADP_F_133333
 _jana_atom_site_ADP_F_222222
 _jana_atom_site_ADP_F_222223
 _jana_atom_site_ADP_F_222233
 _jana_atom_site_ADP_F_222333
 _jana_atom_site_ADP_F_223333
 _jana_atom_site_ADP_F_233333
 _jana_atom_site_ADP_F_333333
 ? ? ? ? ? ? ? ? ? ? ? ? ? ? ? ? ? ? ? ? ? ? ? ? ? ? ? ? ? ?


#=======================================================================

# 10. MOLECULAR GEOMETRY


loop_
 _geom_bond_atom_site_label_1
 _geom_bond_atom_site_label_2
 _geom_bond_site_symmetry_1
 _geom_bond_site_symmetry_2
 _geom_bond_distance
 _geom_bond_publ_flag
  Te Mg' . . 0 ?
  Te O1 . . 1.972(2) ?
  Te O1 . 3_555 1.972(2) ?
  Te O3 . . 1.906(2) ?
  Te O3 . 2_555 1.906(2) ?
  Te O3 . 3_555 1.906(2) ?
  Te O3 . 4_555 1.906(2) ?
  Te O3' . . 1.906(2) ?
  Te O3' . 2_555 1.906(2) ?
  Te O3' . 3_555 1.906(2) ?
  Te O3' . 4_555 1.906(2) ?
  Mg' O1 . . 1.972(2) ?
  Mg' O1 . 3_555 1.972(2) ?
  Mg' O3 . . 1.906(2) ?
  Mg' O3 . 2_555 1.906(2) ?
  Mg' O3 . 3_555 1.906(2) ?
  Mg' O3 . 4_555 1.906(2) ?
  Mg' O3' . . 1.906(2) ?
  Mg' O3' . 2_555 1.906(2) ?
  Mg' O3' . 3_555 1.906(2) ?
  Mg' O3' . 4_555 1.906(2) ?
  Mg Te' . . 0 ?
  Mg O2 . . 2.044(3) ?
  Mg O2 . 3_565 2.044(3) ?
  Mg O3 . 1_665 2.064(2) ?
  Mg O3 . 2_555 2.064(2) ?
  Mg O3 . 3_655 2.064(2) ?
  Mg O3 . 4_565 2.064(2) ?
  Mg O3' . 1_655 2.064(2) ?
  Mg O3' . 2_565 2.064(2) ?
  Mg O3' . 3_555 2.064(2) ?
  Mg O3' . 4_665 2.064(2) ?
  O3 O3' . 4_555 1.250(3) ?

loop_
 _geom_angle_atom_site_label_1
 _geom_angle_atom_site_label_2
 _geom_angle_atom_site_label_3
 _geom_angle_site_symmetry_1
 _geom_angle_site_symmetry_2
 _geom_angle_site_symmetry_3
 _geom_angle
 _geom_angle_publ_flag
  Mg' Te O1 . . . 0 ?
  Mg' Te O1 . . 3_555 0 ?
  Mg' Te O3 . . . 0 ?
  Mg' Te O3 . . 2_555 0 ?
  Mg' Te O3 . . 3_555 0 ?
  Mg' Te O3 . . 4_555 0 ?
  Mg' Te O3' . . . 0 ?
  Mg' Te O3' . . 2_555 0 ?
  Mg' Te O3' . . 3_555 0 ?
  Mg' Te O3' . . 4_555 0 ?
  O1 Te O1 . . 3_555 180 ?
  O1 Te O3 . . . 90.97(6) ?
  O1 Te O3 . . 2_555 90.97(6) ?
  O1 Te O3 . . 3_555 89.03(6) ?
  O1 Te O3 . . 4_555 89.03(6) ?
  O1 Te O3' . . . 90.97(6) ?
  O1 Te O3' . . 2_555 90.97(6) ?
  O1 Te O3' . . 3_555 89.03(6) ?
  O1 Te O3' . . 4_555 89.03(6) ?
  O1 Te O3 3_555 . . 89.03(6) ?
  O1 Te O3 3_555 . 2_555 89.03(6) ?
  O1 Te O3 3_555 . 3_555 90.97(6) ?
  O1 Te O3 3_555 . 4_555 90.97(6) ?
  O1 Te O3' 3_555 . . 89.03(6) ?
  O1 Te O3' 3_555 . 2_555 89.03(6) ?
  O1 Te O3' 3_555 . 3_555 90.97(6) ?
  O1 Te O3' 3_555 . 4_555 90.97(6) ?
  O3 Te O3 . . 2_555 178.07(8) ?
  O3 Te O3 . . 3_555 90.02(10) ?
  O3 Te O3 . . 4_555 90.02(10) ?
  O3 Te O3' . . . 51.75(10) ?
  O3 Te O3' . . 2_555 128.20(10) ?
  O3 Te O3' . . 3_555 141.77(10) ?
  O3 Te O3' . . 4_555 38.28(10) ?
  O3 Te O3 2_555 . 3_555 90.02(10) ?
  O3 Te O3 2_555 . 4_555 90.02(10) ?
  O3 Te O3' 2_555 . . 128.20(10) ?
  O3 Te O3' 2_555 . 2_555 51.75(10) ?
  O3 Te O3' 2_555 . 3_555 38.28(10) ?
  O3 Te O3' 2_555 . 4_555 141.77(10) ?
  O3 Te O3 3_555 . 4_555 178.07(8) ?
  O3 Te O3' 3_555 . . 38.28(10) ?
  O3 Te O3' 3_555 . 2_555 141.77(10) ?
  O3 Te O3' 3_555 . 3_555 51.75(10) ?
  O3 Te O3' 3_555 . 4_555 128.20(10) ?
  O3 Te O3' 4_555 . . 141.77(10) ?
  O3 Te O3' 4_555 . 2_555 38.28(10) ?
  O3 Te O3' 4_555 . 3_555 128.20(10) ?
  O3 Te O3' 4_555 . 4_555 51.75(10) ?
  O3' Te O3' . . 2_555 178.07(8) ?
  O3' Te O3' . . 3_555 90.02(10) ?
  O3' Te O3' . . 4_555 90.02(10) ?
  O3' Te O3' 2_555 . 3_555 90.02(10) ?
  O3' Te O3' 2_555 . 4_555 90.02(10) ?
  O3' Te O3' 3_555 . 4_555 178.07(8) ?
  Te Mg' O1 . . . 0 ?
  Te Mg' O1 . . 3_555 0 ?
  Te Mg' O3 . . . 0 ?
  Te Mg' O3 . . 2_555 0 ?
  Te Mg' O3 . . 3_555 0 ?
  Te Mg' O3 . . 4_555 0 ?
  Te Mg' O3' . . . 0 ?
  Te Mg' O3' . . 2_555 0 ?
  Te Mg' O3' . . 3_555 0 ?
  Te Mg' O3' . . 4_555 0 ?
  O1 Mg' O1 . . 3_555 180 ?
  O1 Mg' O3 . . . 90.97(6) ?
  O1 Mg' O3 . . 2_555 90.97(6) ?
  O1 Mg' O3 . . 3_555 89.03(6) ?
  O1 Mg' O3 . . 4_555 89.03(6) ?
  O1 Mg' O3' . . . 90.97(6) ?
  O1 Mg' O3' . . 2_555 90.97(6) ?
  O1 Mg' O3' . . 3_555 89.03(6) ?
  O1 Mg' O3' . . 4_555 89.03(6) ?
  O1 Mg' O3 3_555 . . 89.03(6) ?
  O1 Mg' O3 3_555 . 2_555 89.03(6) ?
  O1 Mg' O3 3_555 . 3_555 90.97(6) ?
  O1 Mg' O3 3_555 . 4_555 90.97(6) ?
  O1 Mg' O3' 3_555 . . 89.03(6) ?
  O1 Mg' O3' 3_555 . 2_555 89.03(6) ?
  O1 Mg' O3' 3_555 . 3_555 90.97(6) ?
  O1 Mg' O3' 3_555 . 4_555 90.97(6) ?
  O3 Mg' O3 . . 2_555 178.07(8) ?
  O3 Mg' O3 . . 3_555 90.02(10) ?
  O3 Mg' O3 . . 4_555 90.02(10) ?
  O3 Mg' O3' . . . 51.75(10) ?
  O3 Mg' O3' . . 2_555 128.20(10) ?
  O3 Mg' O3' . . 3_555 141.77(10) ?
  O3 Mg' O3' . . 4_555 38.28(10) ?
  O3 Mg' O3 2_555 . 3_555 90.02(10) ?
  O3 Mg' O3 2_555 . 4_555 90.02(10) ?
  O3 Mg' O3' 2_555 . . 128.20(10) ?
  O3 Mg' O3' 2_555 . 2_555 51.75(10) ?
  O3 Mg' O3' 2_555 . 3_555 38.28(10) ?
  O3 Mg' O3' 2_555 . 4_555 141.77(10) ?
  O3 Mg' O3 3_555 . 4_555 178.07(8) ?
  O3 Mg' O3' 3_555 . . 38.28(10) ?
  O3 Mg' O3' 3_555 . 2_555 141.77(10) ?
  O3 Mg' O3' 3_555 . 3_555 51.75(10) ?
  O3 Mg' O3' 3_555 . 4_555 128.20(10) ?
  O3 Mg' O3' 4_555 . . 141.77(10) ?
  O3 Mg' O3' 4_555 . 2_555 38.28(10) ?
  O3 Mg' O3' 4_555 . 3_555 128.20(10) ?
  O3 Mg' O3' 4_555 . 4_555 51.75(10) ?
  O3' Mg' O3' . . 2_555 178.07(8) ?
  O3' Mg' O3' . . 3_555 90.02(10) ?
  O3' Mg' O3' . . 4_555 90.02(10) ?
  O3' Mg' O3' 2_555 . 3_555 90.02(10) ?
  O3' Mg' O3' 2_555 . 4_555 90.02(10) ?
  O3' Mg' O3' 3_555 . 4_555 178.07(8) ?
  Te' Mg O2 . . . 0 ?
  Te' Mg O2 . . 3_565 0 ?
  Te' Mg O3 . . 1_665 0 ?
  Te' Mg O3 . . 2_555 0 ?
  Te' Mg O3 . . 3_655 0 ?
  Te' Mg O3 . . 4_565 0 ?
  Te' Mg O3' . . 1_655 0 ?
  Te' Mg O3' . . 2_565 0 ?
  Te' Mg O3' . . 3_555 0 ?
  Te' Mg O3' . . 4_665 0 ?
  O2 Mg O2 . . 3_565 180 ?
  O2 Mg O3 . . 1_665 90.89(5) ?
  O2 Mg O3 . . 2_555 90.89(5) ?
  O2 Mg O3 . . 3_655 89.11(5) ?
  O2 Mg O3 . . 4_565 89.11(5) ?
  O2 Mg O3' . . 1_655 90.89(5) ?
  O2 Mg O3' . . 2_565 90.89(5) ?
  O2 Mg O3' . . 3_555 89.11(5) ?
  O2 Mg O3' . . 4_665 89.11(5) ?
  O2 Mg O3 3_565 . 1_665 89.11(5) ?
  O2 Mg O3 3_565 . 2_555 89.11(5) ?
  O2 Mg O3 3_565 . 3_655 90.89(5) ?
  O2 Mg O3 3_565 . 4_565 90.89(5) ?
  O2 Mg O3' 3_565 . 1_655 89.11(5) ?
  O2 Mg O3' 3_565 . 2_565 89.11(5) ?
  O2 Mg O3' 3_565 . 3_555 90.89(5) ?
  O2 Mg O3' 3_565 . 4_665 90.89(5) ?
  O3 Mg O3 1_665 . 2_555 178.21(7) ?
  O3 Mg O3 1_665 . 3_655 90.01(9) ?
  O3 Mg O3 1_665 . 4_565 90.01(9) ?
  O3 Mg O3' 1_665 . 1_655 125.17(9) ?
  O3 Mg O3' 1_665 . 2_565 54.79(9) ?
  O3 Mg O3' 1_665 . 3_555 144.80(9) ?
  O3 Mg O3' 1_665 . 4_665 35.24(9) ?
  O3 Mg O3 2_555 . 3_655 90.01(9) ?
  O3 Mg O3 2_555 . 4_565 90.01(9) ?
  O3 Mg O3' 2_555 . 1_655 54.79(9) ?
  O3 Mg O3' 2_555 . 2_565 125.17(9) ?
  O3 Mg O3' 2_555 . 3_555 35.24(9) ?
  O3 Mg O3' 2_555 . 4_665 144.80(9) ?
  O3 Mg O3 3_655 . 4_565 178.21(7) ?
  O3 Mg O3' 3_655 . 1_655 35.24(9) ?
  O3 Mg O3' 3_655 . 2_565 144.80(9) ?
  O3 Mg O3' 3_655 . 3_555 125.17(9) ?
  O3 Mg O3' 3_655 . 4_665 54.79(9) ?
  O3 Mg O3' 4_565 . 1_655 144.80(9) ?
  O3 Mg O3' 4_565 . 2_565 35.24(9) ?
  O3 Mg O3' 4_565 . 3_555 54.79(9) ?
  O3 Mg O3' 4_565 . 4_665 125.17(9) ?
  O3' Mg O3' 1_655 . 2_565 178.21(7) ?
  O3' Mg O3' 1_655 . 3_555 90.01(9) ?
  O3' Mg O3' 1_655 . 4_665 90.01(9) ?
  O3' Mg O3' 2_565 . 3_555 90.01(9) ?
  O3' Mg O3' 2_565 . 4_665 90.01(9) ?
  O3' Mg O3' 3_555 . 4_665 178.21(7) ?
  Te O1 Mg' . . . 0 ?
  Te O3 Mg' . . . 0 ?
  Te O3 Mg . . 1_445 143.24(13) ?
  Te O3 O3' . . 4_555 70.86(15) ?
  Mg' O3 Mg . . 1_445 143.24(13) ?
  Mg' O3 O3' . . 4_555 70.86(15) ?
  Mg O3 O3' 1_445 . 4_555 72.38(15) ?
  Te O3' Mg' . . . 0 ?
  Te O3' Mg . . 1_455 143.24(13) ?
  Te O3' O3 . . 3_555 70.86(15) ?
  Mg' O3' Mg . . 1_455 143.24(13) ?
  Mg' O3' O3 . . 3_555 70.86(15) ?
  Mg O3' O3 1_455 . 3_555 72.38(15) ?

loop_
 _geom_torsion_atom_site_label_1
 _geom_torsion_atom_site_label_2
 _geom_torsion_atom_site_label_3
 _geom_torsion_atom_site_label_4
 _geom_torsion_site_symmetry_1
 _geom_torsion_site_symmetry_2
 _geom_torsion_site_symmetry_3
 _geom_torsion_site_symmetry_4
 _geom_torsion
 _geom_torsion_publ_flag
 ? ? ? ? ? ? ? ? ? ?

loop_
 _geom_hbond_atom_site_label_D
 _geom_hbond_atom_site_label_H
 _geom_hbond_atom_site_label_A
 _geom_hbond_site_symmetry_D
 _geom_hbond_site_symmetry_H
 _geom_hbond_site_symmetry_A
 _geom_hbond_distance_DH
 _geom_hbond_distance_HA
 _geom_hbond_distance_DA
 _geom_hbond_angle_DHA
 _geom_hbond_publ_flag
 ? ? ? ? ? ? ? ? ? ? ?


#=======================================================================

# 11. STRUCTURE-FACTOR LIST

loop_
 _refln_index_h
 _refln_index_k
 _refln_index_l
 _refln_F_squared_calc
 _refln_F_squared_meas
 _refln_F_squared_sigma
 _refln_observed_status
   0   0  12 59991.90 58596.60  1147.86 o
   0   0  16 15515.20 15673.60   247.26 o
   0   0  20 22686.20 21878.30   409.37 o
   0   0  24  7074.43  6752.98   133.18 o
   0   0  28  4609.40  4394.07    88.71 o
   0   0  32  4061.89  3943.55    87.61 o
   1   0   3  8801.43  6839.26   192.49 o
   1   0   5  7934.62  7725.80    89.06 o
   1   0   7  5536.22  5331.58    67.78 o
   1   0   9  5348.16  4892.53    82.40 o
   1   0  11  4711.26  4805.17    30.25 o
   1   0  13  4784.23  5014.37   199.58 o
   1   0  15  3043.30  3249.19   127.83 o
   1   0  17  2365.11  2347.61    22.60 o
   1   0  19  1753.68  1760.10    15.55 o
   1   0  21  2057.58  1983.27    25.43 o
   1   0  23  1667.09  1672.31    15.09 o
   1   0  25  1286.76  1257.51    15.48 o
   1   0  27   717.54   712.18     8.34 o
   1   0  29   675.69   634.35    10.89 o
   1   0  31   657.25   646.40     9.29 o
   1   0  33   675.08   686.81    11.97 o
   1   1   2 50577.00 45825.40  2326.60 o
   1   1   6  9884.80  7521.11   224.51 o
   1   1  -6  9887.90  7405.23   231.94 o
   1   1  10 45518.70 48131.70   294.41 o
   1   1 -10 45525.20 47078.00   460.41 o
   1   1  14  9976.18  9422.59   157.41 o
   1   1 -14  9977.81  9247.79   165.87 o
   1   1  18 10926.40 10881.50   133.64 o
   1   1 -18 10928.00 10818.40   141.98 o
   1   1  22  9834.52  9557.69   135.67 o
   1   1 -22  9835.33  9540.24   143.62 o
   1   1  26  2497.81  2508.90    32.32 o
   1   1 -26  2498.29  2548.21    28.89 o
   1   1  30  4006.22  3928.26    59.63 o
   1   1 -30  4006.58  3929.51    58.48 o
   2   0   0 57339.50 59778.90  1508.25 o
   2   0   2     0.87     3.01     0.59 o
   2   0   4  7672.60  6124.66   157.74 o
   2   0   6     3.85     6.63     0.57 o
   2   0   8 21900.20 22919.30   911.96 o
   2   0  10     6.08     7.83     0.58 o
   2   0  12 21244.80 22193.30   885.58 o
   2   0  14     5.46     6.03     1.20 o
   2   0  16  5241.11  5194.30    51.48 o
   2   0  18     3.62     6.63     1.19 o
   2   0  20 11865.10 12052.80    78.25 o
   2   0  22     2.49     2.41     1.21 <
   2   0  24  3707.19  3633.85    42.47 o
   2   0  26     1.36     0.60     1.81 <
   2   0  28  2766.96  2890.57   115.57 o
   2   0  30     0.79     0.60     1.81 <
   2   0  32  2788.90  2760.61    34.53 o
   2   0  34     0.40    -3.62    17.48 <
   2   1   1  5302.95  4212.43   111.50 o
   2   1  -1  5316.97  4240.48   112.10 o
   2   1   3  5441.86  5094.36    78.78 o
   2   1  -3  5428.28  5310.75    64.64 o
   2   1   5  4741.69  4936.55     3.79 o
   2   1  -5  4753.14  5185.19   201.03 o
   2   1   7  4018.68  4074.77    28.36 o
   2   1  -7  4010.18  4095.69    25.21 o
   2   1   9  3402.44  3455.19    23.11 o
   2   1  -9  3410.05  3412.45    30.68 o
   2   1  11  3655.67  3828.35   152.23 o
   2   1 -11  3650.15  3764.12    18.23 o
   2   1  13  3229.35  3535.04   136.79 o
   2   1 -13  3233.88  3471.60   136.22 o
   2   1  15  2600.56  2768.54   108.98 o
   2   1 -15  2597.40  2716.72   108.36 o
   2   1  17  1707.04  1817.94    71.78 o
   2   1 -17  1709.80  1775.88     6.23 o
   2   1  19  1586.58  1569.90    16.85 o
   2   1 -19  1584.92  1537.79    19.60 o
   2   1  21  1538.61  1532.05    15.21 o
   2   1 -21  1540.23  1514.63    18.15 o
   2   1  23  1510.33  1510.77    14.44 o
   2   1 -23  1509.27  1488.99    17.63 o
   2   1  25  1011.82  1043.56     7.84 o
   2   1 -25  1012.73  1014.03    11.34 o
   2   1  27   697.12   694.08     8.12 o
   2   1 -27   696.58   672.36    10.32 o
   2   1  29   545.43   532.98     8.16 o
   2   1 -29   546.01   530.57     8.37 o
   2   1  31   624.70   628.29     9.40 o
   2   1 -31   624.40   618.03     9.50 o
   2   1  33   563.02   610.16    22.84 o
   2   1 -33   563.30   614.39    18.19 o
   2   1 -35   400.27   402.09    36.75 o
   2   2   0 63697.90 67348.50  1050.83 o
   2   2   4 18938.70 19831.30   150.79 o
   2   2  -4 18935.40 19562.40   208.89 o
   2   2   8 29719.20 31841.10   100.35 o
   2   2  -8 29719.80 31246.20   243.86 o
   2   2  12 25410.20 26443.00   214.69 o
   2   2 -12 25406.80 25775.30   288.82 o
   2   2  16  7954.13  7915.87    97.18 o
   2   2 -16  7953.29  7784.10   111.55 o
   2   2  20 12837.60 12615.00   168.70 o
   2   2 -20 12837.00 12313.50   203.46 o
   2   2  24  4430.60  4430.29    57.53 o
   2   2 -24  4429.83  4355.73    66.00 o
   2   2  28  3128.02  3148.37    41.29 o
   2   2 -28  3127.90  3100.01    46.75 o
   2   2  32  2897.95  3009.89   118.50 o
   2   2 -32  2897.70  2873.30    77.71 o
   3   0   1  4323.95  3900.52    76.85 o
   3   0   3  4691.06  4343.45    76.16 o
   3   0   5  3925.60  3963.17    37.96 o
   3   0   7  3693.40  3739.18    31.03 o
   3   0   9  2866.03  2858.45    26.92 o
   3   0  11  3434.74  3288.23    45.55 o
   3   0  13  2661.73  2803.60   111.58 o
   3   0  15  2543.55  2627.42    14.53 o
   3   0  17  1486.80  1549.77     7.77 o
   3   0  19  1579.38  1495.99    22.33 o
   3   0  21  1305.82  1317.95    12.60 o
   3   0  23  1484.96  1444.24    19.31 o
   3   0  25   879.43   894.44    10.14 o
   3   0  27   709.86   686.84    11.28 o
   3   0  29   483.63   487.13     7.60 o
   3   0  31   616.73   604.16    12.72 o
   3   0  33   491.28   554.06    43.19 o
   3   1   0    27.54    11.45     1.96 o
   3   1   2 43945.70 46477.80  1857.08 o
   3   1  -2 43942.60 46031.40   192.10 o
   3   1   4    23.67    22.30     1.23 o
   3   1  -4    23.67    19.89     1.27 o
   3   1   6 18539.70 18479.60   182.74 o
   3   1  -6 18540.50 18402.60   194.97 o
   3   1   8    16.08    20.49     1.13 o
   3   1  -8    16.08    22.30     1.09 o
   3   1  10 37229.10 39003.30  1550.24 o
   3   1 -10 37229.70 38071.20   236.80 o
   3   1  12     8.65    16.87     1.10 o
   3   1 -12     8.65    16.27     1.11 o
   3   1  14 12229.10 12116.10   120.14 o
   3   1 -14 12228.60 12074.20   126.60 o
   3   1  16     4.54    10.24     1.16 o
   3   1 -16     4.54     7.83     1.19 o
   3   1  18 11018.00 10902.20   112.26 o
   3   1 -18 11018.50 10760.70   128.87 o
   3   1  20     2.12    10.85     1.77 o
   3   1 -20     2.12     4.22     1.80 <
   3   1  22  9137.14  8956.76   103.56 o
   3   1 -22  9136.99  8947.60   104.38 o
   3   1  24     0.99     2.41     1.81 <
   3   1 -24     0.99     4.82     1.80 <
   3   1  26  2809.72  2817.60    26.93 o
   3   1 -26  2809.72  2798.87    33.02 o
   3   1  28     0.50     3.62     2.41 <
   3   1 -28     0.50     1.21     2.41 <
   3   1  30  3723.69  3735.46    42.45 o
   3   1 -30  3723.79  3628.43    53.45 o
   3   1  32     0.19    -1.81     9.04 <
   3   1 -32     0.19    -4.22    12.65 <
   3   1  34  1476.44  1520.74    92.77 o
   3   1 -34  1476.37  1565.99    64.76 o
   3   2   1  4157.00  3880.66    62.46 o
   3   2  -1  4156.46  3915.18    58.56 o
   3   2   3  4188.68  4005.94    55.64 o
   3   2  -3  4188.10  4065.34    51.79 o
   3   2   5  4019.22  4022.26    37.28 o
   3   2  -5  4018.74  4119.27    26.08 o
   3   2   7  3240.10  3338.53    13.69 o
   3   2  -7  3240.27  3354.31    17.43 o
   3   2   9  3106.32  3137.42    24.55 o
   3   2  -9  3106.19  3117.42    31.54 o
   3   2  11  2843.03  2818.05    28.77 o
   3   2 -11  2842.64  2807.11    31.44 o
   3   2  13  2866.28  2915.90    20.04 o
   3   2 -13  2865.58  2867.42    29.45 o
   3   2  15  2099.44  2221.05    88.03 o
   3   2 -15  2099.03  2169.05    14.37 o
   3   2  17  1694.86  1740.77    10.81 o
   3   2 -17  1694.68  1714.80    16.65 o
   3   2  19  1300.40  1284.79    14.81 o
   3   2 -19  1300.33  1262.45    17.69 o
   3   2  21  1433.01  1398.93    17.67 o
   3   2 -21  1432.77  1377.20    20.29 o
   3   2  23  1215.20  1217.54    13.04 o
   3   2 -23  1214.89  1201.84    16.16 o
   3   2  25   972.90   998.26     9.59 o
   3   2 -25   972.65   958.44    13.22 o
   3   2  27   591.19   599.33     8.45 o
   3   2 -27   591.10   579.43     9.26 o
   3   2  29   541.14   535.99     9.95 o
   3   2 -29   541.11   551.67     9.63 o
   3   2  31   513.66   553.46    26.27 o
   3   2 -31   513.59   531.16    17.53 o
   3   2  33   516.29   613.16    45.73 o
   3   2 -33   516.17   575.17    31.46 o
   3   3   2 10854.30 11152.10   131.22 o
   3   3  -2 10852.00 11164.10   150.04 o
   3   3   6  3975.86  3932.23    60.12 o
   3   3  -6  3976.38  4002.63    67.47 o
   3   3  10 12200.80 12409.60   146.45 o
   3   3 -10 12200.80 12565.20   157.38 o
   3   3  14  3906.73  3966.77    48.97 o
   3   3 -14  3905.58  3926.04    59.11 o
   3   3  18  4432.05  4407.75    65.94 o
   3   3 -18  4432.58  4398.13    67.24 o
   3   3  22  4373.73  4417.47    62.14 o
   3   3 -22  4373.19  4414.98    62.29 o
   3   3  26  1355.47  1471.05    22.04 o
   3   3 -26  1355.33  1446.91    18.31 o
   3   3  30  2197.80  2320.07    77.79 o
   3   3 -30  2197.92  2259.69    77.84 o
   4   0   0 24436.50 26282.20   334.37 o
   4   0   2     0.36     1.21     1.81 <
   4   0   4  7777.35  7765.69    90.79 o
   4   0   6     5.44     2.41     1.81 <
   4   0   8 12958.10 13771.70    79.78 o
   4   0  10     8.60     4.22     1.23 o
   4   0  12 12206.20 12406.40   109.09 o
   4   0  14     9.25     3.01     1.23 <
   4   0  16  4194.13  4213.91    41.51 o
   4   0  18     8.94     6.03     1.82 o
   4   0  20  7486.42  7444.85    81.30 o
   4   0  22     5.66     6.03     1.81 o
   4   0  24  2764.49  2885.78    14.61 o
   4   0  26     4.25    -0.60     2.41 <
   4   0  28  2105.57  2195.46    17.97 o
   4   0  30     2.27    -8.44     4.21 <
   4   0  32  2050.05  2101.81    84.39 o
   4   1   1  3474.44  3417.33    46.02 o
   4   1  -1  3469.15  3467.97    39.50 o
   4   1   3  3472.69  3536.18    38.48 o
   4   1  -3  3477.48  3572.12    32.94 o
   4   1   5  3306.83  3419.67    34.58 o
   4   1  -5  3302.29  3523.73   140.17 o
   4   1   7  2921.55  2978.70    34.45 o
   4   1  -7  2925.96  3028.33    24.93 o
   4   1   9  2508.75  2537.69    28.86 o
   4   1  -9  2505.53  2553.06    25.63 o
   4   1  11  2515.08  2576.15    23.34 o
   4   1 -11  2518.21  2552.90    26.26 o
   4   1  13  2376.71  2479.97    10.28 o
   4   1 -13  2374.16  2421.70    23.73 o
   4   1  15  1933.96  2013.58    10.46 o
   4   1 -15  1936.11  1979.92    17.00 o
   4   1  17  1405.10  1461.22     9.64 o
   4   1 -17  1403.64  1447.87    12.26 o
   4   1  19  1251.04  1246.59    14.88 o
   4   1 -19  1252.60  1237.01    16.95 o
   4   1  21  1205.38  1209.72    13.47 o
   4   1 -21  1204.41  1180.72    16.96 o
   4   1  23  1129.39  1135.95    12.66 o
   4   1 -23  1130.27  1083.49    18.36 o
   4   1  25   839.01   829.86    11.58 o
   4   1 -25   838.37   820.20    12.78 o
   4   1  27   586.93   593.89     7.90 o
   4   1 -27   587.53   563.15    10.56 o
   4   1  29   465.16   471.45     9.31 o
   4   1 -29   464.86   455.77    10.67 o
   4   1  31   492.11   497.98    41.52 o
   4   1 -31   492.46   510.05    29.22 o
   4   1  33   454.27   487.73    41.80 o
   4   1 -33   454.05   517.26    42.01 o
   4   2   0 28602.50 29856.10   194.31 o
   4   2   2    11.59     9.04     2.42 o
   4   2  -2    11.59     4.82     1.84 <
   4   2   4 12434.30 13363.80   533.24 o
   4   2  -4 12433.50 13200.90    37.49 o
   4   2   6    10.69     9.04     1.82 o
   4   2  -6    10.69    11.45     1.80 o
   4   2   8 16464.90 16735.70   166.02 o
   4   2  -8 16467.40 16818.10   153.33 o
   4   2  10     9.58    13.26     1.78 o
   4   2 -10     9.58    15.07     1.76 o
   4   2  12 14462.80 15320.90   611.76 o
   4   2 -12 14462.50 14984.10   124.84 o
   4   2  14     7.84     9.64     1.80 o
   4   2 -14     7.84    10.24     1.79 o
   4   2  16  5713.85  5723.07    58.47 o
   4   2 -16  5714.58  5578.28    76.45 o
   4   2  18     5.33     7.83     1.80 o
   4   2 -18     5.33     6.63     1.80 o
   4   2  20  8236.68  8375.25    72.80 o
   4   2 -20  8237.50  8313.45    79.45 o
   4   2  22     3.99     6.63     2.40 <
   4   2 -22     3.99     6.63     2.40 <
   4   2  24  3264.44  3284.83    39.33 o
   4   2 -24  3264.40  3250.37    39.34 o
   4   2  26     2.23     0.00     2.41 <
   4   2 -26     2.23     1.81     3.01 <
   4   2  28  2365.71  2478.04    29.38 o
   4   2 -28  2366.19  2388.08    41.56 o
   4   2  30     1.35    12.65    18.68 <
   4   2 -30     1.36    24.71    13.83 <
   4   2  32  2134.54  2126.77   122.12 o
   4   2 -32  2134.62  2043.44    86.89 o
   4   3   1  1747.11  1734.72    24.51 o
   4   3  -1  1746.83  1763.09    23.50 o
   4   3   3  1777.57  1783.07    23.72 o
   4   3  -3  1777.23  1841.63    18.27 o
   4   3   5  1770.25  1813.15    19.75 o
   4   3  -5  1770.28  1857.24    15.64 o
   4   3   7  1518.82  1575.17    16.11 o
   4   3  -7  1519.39  1636.79    11.23 o
   4   3   9  1444.24  1446.95    18.49 o
   4   3  -9  1444.74  1477.16    17.19 o
   4   3  11  1389.33  1399.69    17.23 o
   4   3 -11  1389.46  1412.97    17.39 o
   4   3  13  1462.74  1461.28    19.43 o
   4   3 -13  1462.63  1470.33    19.93 o
   4   3  15  1156.07  1188.59    14.98 o
   4   3 -15  1156.15  1195.23    13.67 o
   4   3  17   960.96   971.15    14.37 o
   4   3 -17   961.34   963.32    14.34 o
   4   3  19   788.71   803.30    12.30 o
   4   3 -19   789.10   780.99    13.19 o
   4   3  21   864.69   846.16    15.59 o
   4   3 -21   864.87   843.76    15.19 o
   4   3  23   769.37   770.70    13.18 o
   4   3 -23   769.34   754.41    14.72 o
   4   3  25   643.85   650.01    11.70 o
   4   3 -25   643.88   612.02    12.65 o
   4   3  27   422.40   419.58    12.76 o
   4   3 -27   422.55   412.35    12.43 o
   4   3  29   380.83   378.57    25.35 o
   4   3 -29   381.04   397.26    25.05 o
   4   3  31   368.03   389.42    36.53 o
   4   4   0 15802.50 15775.00   280.32 o
   4   4   4  8109.15  8050.48   147.62 o
   4   4  -4  8107.89  8053.82   147.35 o
   4   4   8 10100.30  9793.39   193.62 o
   4   4  -8 10101.70  9971.72   183.82 o
   4   4  12  9099.58  8974.63   167.93 o
   4   4 -12  9098.30  8937.81   169.34 o
   4   4  16  4160.53  4134.04    78.36 o
   4   4 -16  4160.54  4138.88    79.87 o
   4   4  20  5659.66  5579.51   123.31 o
   4   4 -20  5659.88  5433.52   130.02 o
   4   4  24  2510.27  2561.77    66.18 o
   4   4 -24  2509.64  2399.84    89.04 o
   4   4  28  1860.24  1908.85   110.19 o
   4   4 -28  1860.49  1802.61   109.69 o
   5   0   1  1595.64  1628.08    21.04 o
   5   0   3  1705.38  1729.74    24.19 o
   5   0   5  1668.61  1717.50    21.58 o
   5   0   7  1388.71  1407.11    18.49 o
   5   0   9  1383.25  1410.04    18.47 o
   5   0  11  1321.91  1281.29    21.50 o
   5   0  13  1371.81  1367.58    20.22 o
   5   0  15  1112.75  1111.92    15.15 o
   5   0  17   946.21   982.60    10.82 o
   5   0  19   741.55   735.12    12.47 o
   5   0  21   834.33   831.67    12.85 o
   5   0  23   760.48   724.86    14.19 o
   5   0  25   630.48   640.35    10.86 o
   5   0  27   407.39   408.73    12.01 o
   5   0  29   380.94   404.50    25.53 o
   5   0  31   361.63   394.85    36.40 o
   5   1   0     7.41     5.42     2.42 <
   5   1   2 12651.70 13229.70   123.53 o
   5   1  -2 12650.80 13238.60   123.27 o
   5   1   4     7.66     4.82     2.42 <
   5   1  -4     7.66     6.03     2.42 <
   5   1   6  6541.44  6405.75    91.63 o
   5   1  -6  6541.43  6327.98   100.74 o
   5   1   8     6.60     8.44     2.40 o
   5   1  -8     6.60     8.44     2.40 o
   5   1  10 12306.40 12658.70   125.04 o
   5   1 -10 12306.00 12603.60   121.12 o
   5   1  12     6.95     6.03     2.41 <
   5   1 -12     6.95    12.05     2.39 o
   5   1  14  5009.40  4954.12    69.20 o
   5   1 -14  5008.64  4994.59    63.00 o
   5   1  16     4.75     6.63     2.41 <
   5   1 -16     4.75     6.63     2.41 <
   5   1  18  4893.76  4891.15    63.19 o
   5   1 -18  4893.72  4889.93    61.48 o
   5   1  20     3.82     7.23     2.40 o
   5   1 -20     3.82     6.03     2.41 <
   5   1  22  4413.77  4408.01    56.76 o
   5   1 -22  4413.32  4423.09    55.46 o
   5   1  24     2.62     6.03     3.01 <
   5   1 -24     2.62     5.42     3.01 <
   5   1  26  1600.95  1695.90    21.62 o
   5   1 -26  1600.74  1664.51    22.67 o
   5   1  28     1.36   -20.49    13.84 <
   5   1 -28     1.36    10.24    12.65 <
   5   1  30  2132.90  2125.54    86.54 o
   5   1 -30  2132.85  2074.21    87.85 o
   5   2   1  2168.17  2167.45    32.68 o
   5   2  -1  2165.17  2175.66    28.77 o
   5   2   3  2248.08  2372.22    19.23 o
   5   2  -3  2250.55  2361.57    23.54 o
   5   2   5  2158.87  2243.38    22.65 o
   5   2  -5  2156.29  2217.79    26.43 o
   5   2   7  1883.90  1984.43    17.89 o
   5   2  -7  1886.62  1987.05    19.68 o
   5   2   9  1737.81  1774.01    21.84 o
   5   2  -9  1735.98  1800.46    19.19 o
   5   2  11  1679.40  1753.74    19.99 o
   5   2 -11  1681.35  1733.94    19.76 o
   5   2  13  1613.81  1564.08    26.34 o
   5   2 -13  1612.04  1581.49    24.55 o
   5   2  15  1359.78  1428.33    14.68 o
   5   2 -15  1361.20  1391.59    18.20 o
   5   2  17  1084.02  1107.60    15.17 o
   5   2 -17  1083.05  1067.75    17.90 o
   5   2  19   904.29   931.23    15.24 o
   5   2 -19   905.52   939.10    12.68 o
   5   2  21   900.93   878.16    17.56 o
   5   2 -21   900.21   880.55    16.83 o
   5   2  23   842.87   867.84    15.47 o
   5   2 -23   843.48   831.67    15.76 o
   5   2  25   658.23   613.24    20.80 o
   5   2 -25   657.69   631.32    15.67 o
   5   2  27   458.93   464.81    39.11 o
   5   2 -27   459.42   441.30    20.32 o
   5   2  29   388.55   403.30    37.21 o
   5   2 -29   388.36   379.18    24.87 o
   5   3   0     5.28     1.21     3.62 <
   5   3   2 13461.80 13825.80   174.28 o
   5   3  -2 13460.20 13728.00   182.94 o
   5   3   4     5.84     4.22     3.02 <
   5   3  -4     5.84    10.24     3.00 o
   5   3   6  8189.68  8410.76   108.44 o
   5   3  -6  8190.45  8389.67   110.24 o
   5   3   8     8.03     9.04     3.61 <
   5   3  -8     8.03     8.44     2.41 o
   5   3  10 12291.60 12468.10   153.32 o
   5   3 -10 12292.10 12683.70   128.36 o
   5   3  12     8.24    12.05     3.00 o
   5   3 -12     8.24     9.64     2.40 o
   5   3  14  5815.18  5832.86    83.55 o
   5   3 -14  5814.55  5886.70    72.19 o
   5   3  16     8.65     6.03     3.02 <
   5   3 -16     8.65     7.83     3.02 <
   5   3  18  5254.07  5104.51    88.57 o
   5   3 -18  5254.96  5144.61    74.15 o
   5   3  20     6.92     7.83     3.61 <
   5   3 -20     6.92     9.04     3.01 <
   5   3  22  4470.42  4398.96    73.15 o
   5   3 -22  4470.19  4401.96    62.84 o
   5   3  24     4.98     6.03     5.42 <
   5   3 -24     4.98     6.03     5.42 <
   5   3  26  1805.94  1791.02    74.63 o
   5   3 -26  1805.99  1728.24    56.94 o
   5   3  28     3.40    21.69    21.68 <
   5   3 -28     3.40    10.85    12.65 <
   5   4   1  1740.99  1733.21    33.04 o
   5   4  -1  1742.74  1732.71    33.17 o
   5   4   3  1843.61  1793.27    36.57 o
   5   4  -3  1841.19  1787.09    39.56 o
   5   4   5  1700.85  1714.38    29.97 o
   5   4  -5  1702.53  1744.06    28.19 o
   5   4   7  1604.22  1590.52    30.35 o
   5   4  -7  1602.62  1653.81    22.25 o
   5   4   9  1381.83  1427.72    25.14 o
   5   4  -9  1383.49  1480.30    15.96 o
   5   4  11  1446.87  1421.82    25.11 o
   5   4 -11  1445.15  1439.84    22.69 o
   5   4  13  1249.77  1256.75    21.29 o
   5   4 -13  1250.52  1306.86    16.31 o
   5   4  15  1206.31  1148.72    23.24 o
   5   4 -15  1204.88  1161.94    21.39 o
   5   4  17   868.35   907.06    15.92 o
   5   4 -17   869.23   945.68    10.73 o
   5   4  19   829.60   803.92    19.28 o
   5   4 -19   828.83   850.94    15.66 o
   5   4  21   710.29   754.97    18.70 o
   5   4 -21   710.76   757.99    18.59 o
   5   4  23   747.07   700.13    29.00 o
   5   4 -23   746.23   735.09    28.05 o
   5   4  25   522.96   526.34    30.69 o
   5   4 -25   523.13   493.18    29.49 o
   5   4  27   429.00   416.58    38.73 o
   5   5   2  5764.48  5482.91   200.65 o
   5   5  -2  5763.28  5422.73   202.31 o
   5   5   6  3646.29  3635.16   101.42 o
   5   5  -6  3646.78  3790.64    95.78 o
   5   5  10  5557.28  5574.26   132.52 o
   5   5 -10  5557.53  5599.74   113.52 o
   5   5  14  2818.21  2912.99    69.65 o
   5   5 -14  2817.47  2981.81    55.46 o
   5   5  18  2675.15  2657.58   151.97 o
   5   5 -18  2675.82  2763.36    70.16 o
   5   5  22  2385.72  2408.71   138.49 o
   5   5 -22  2385.37  2458.21   135.11 o
   6   0   0 18153.10 19387.10   273.07 o
   6   0   2     0.06    -4.82     3.01 <
   6   0   4 10634.90 10988.20   115.72 o
   6   0   6     0.01    -3.62     3.01 <
   6   0   8 12130.80 12352.50   146.11 o
   6   0  10     0.00     1.81     2.41 <
   6   0  12 10571.00 10658.80   128.29 o
   6   0  14     0.02     7.83     3.00 <
   6   0  16  5254.53  5098.75    78.94 o
   6   0  18     0.01     7.23     3.00 <
   6   0  20  6262.54  6203.25    89.96 o
   6   0  22     0.03     7.83     3.60 <
   6   0  24  2910.68  2805.05    61.08 o
   6   0  26     0.00    15.67    19.88 <
   6   0  28  2075.77  2071.10    85.86 o
   6   1   1  1643.74  1631.19    26.79 o
   6   1  -1  1643.66  1606.43    28.33 o
   6   1   3  1640.04  1622.72    25.94 o
   6   1  -3  1639.75  1629.94    24.26 o
   6   1   5  1652.85  1678.84    22.80 o
   6   1  -5  1652.67  1626.92    26.50 o
   6   1   7  1474.23  1479.31    20.74 o
   6   1  -7  1474.05  1464.21    24.77 o
   6   1   9  1325.66  1331.79    18.85 o
   6   1  -9  1325.50  1288.34    24.53 o
   6   1  11  1265.58  1260.48    19.07 o
   6   1 -11  1265.20  1220.64    23.74 o
   6   1  13  1311.79  1285.24    21.67 o
   6   1 -13  1311.39  1292.46    21.76 o
   6   1  15  1072.68  1047.23    18.51 o
   6   1 -15  1072.28  1053.25    19.25 o
   6   1  17   882.06   885.98    14.83 o
   6   1 -17   881.82   869.69    16.39 o
   6   1  19   745.33   744.15    13.94 o
   6   1 -19   745.08   755.00    13.28 o
   6   1  21   757.02   779.73    13.12 o
   6   1 -21   756.78   758.02    14.40 o
   6   1  23   668.62   655.45    16.26 o
   6   1 -23   668.31   646.40    18.34 o
   6   1  25   571.48   502.25    43.12 o
   6   1 -25   571.25   478.73    42.21 o
   6   1  27   397.55   356.28    35.43 o
   6   1 -27   397.38   376.17    25.66 o
   6   2   0  8484.46  8627.60   118.97 o
   6   2   2    15.69     8.44     3.04 <
   6   2  -2    15.69     9.04     3.04 <
   6   2   4  4257.98  4167.00    63.66 o
   6   2  -4  4257.37  4092.47    71.06 o
   6   2   6    13.72    15.07     3.01 o
   6   2  -6    13.72     6.03     3.04 <
   6   2   8  5549.09  5508.22    78.29 o
   6   2  -8  5549.76  5513.18    82.06 o
   6   2  10    10.59    13.86     3.00 o
   6   2 -10    10.59    16.27     2.98 o
   6   2  12  5209.92  5188.64    71.92 o
   6   2 -12  5209.27  5100.10    82.14 o
   6   2  14     7.11    11.45     3.60 o
   6   2 -14     7.11    10.24     3.61 <
   6   2  16  2439.31  2501.86    32.73 o
   6   2 -16  2439.30  2375.01    44.90 o
   6   2  18     4.81     4.82     3.62 <
   6   2 -18     4.81     6.63     3.61 <
   6   2  20  3567.17  3526.91    57.72 o
   6   2 -20  3567.27  3557.15    55.12 o
   6   2  22     2.51     3.01     5.42 <
   6   2 -22     2.51     4.22     4.82 <
   6   2  24  1639.11  1559.58    97.36 o
   6   2 -24  1638.75  1575.86    68.57 o
   6   2  26     1.53    -9.04    18.07 <
   6   2 -26     1.53    -5.42    12.05 <
   6   3   1  1245.69  1209.16    25.47 o
   6   3  -1  1245.65  1140.37    29.09 o
   6   3   3  1272.93  1220.66    25.23 o
   6   3  -3  1272.52  1260.46    24.21 o
   6   3   5  1239.21  1221.20    22.78 o
   6   3  -5  1239.26  1189.22    25.04 o
   6   3   7  1164.52  1190.93    20.13 o
   6   3  -7  1164.66  1195.15    19.20 o
   6   3   9  1003.25  1001.92    18.78 o
   6   3  -9  1003.54   995.89    19.13 o
   6   3  11  1031.93  1030.89    21.17 o
   6   3 -11  1031.79  1064.06    17.32 o
   6   3  13   981.26   929.50    21.84 o
   6   3 -13   981.09   942.76    20.14 o
   6   3  15   895.78   911.92    18.47 o
   6   3 -15   895.65   900.46    17.84 o
   6   3  17   678.74   661.48    17.02 o
   6   3 -17   678.88   646.41    17.07 o
   6   3  19   643.15   666.89    15.22 o
   6   3 -19   643.30   662.67    17.95 o
   6   3  21   583.09   568.57    19.16 o
   6   3 -21   583.10   567.97    19.18 o
   6   3  23   581.47   557.72    45.54 o
   6   3 -23   581.35   557.72    31.21 o
   6   3  25   446.33   381.61    37.52 o
   6   3 -25   446.23   385.23    26.34 o
   6   4   0  5793.83  5847.55    97.22 o
   6   4   2    10.71     4.82     3.63 <
   6   4  -2    10.71    13.86     4.21 o
   6   4   4  3210.23  3160.93    59.69 o
   6   4  -4  3209.46  3189.27    63.36 o
   6   4   6     9.96    11.45     4.21 <
   6   4  -6     9.96    12.05     3.61 o
   6   4   8  3994.78  3939.86    69.36 o
   6   4  -8  3995.63  3936.93    73.04 o
   6   4  10     8.67    11.45     4.21 <
   6   4 -10     8.67    13.26     3.60 o
   6   4  12  3760.63  3818.56    60.33 o
   6   4 -12  3759.78  3752.54    60.95 o
   6   4  14     7.20     9.64     4.21 <
   6   4 -14     7.20     9.64     4.21 <
   6   4  16  1928.10  1978.36    40.34 o
   6   4 -16  1928.09  2001.90    35.05 o
   6   4  18     5.16     6.63     7.23 <
   6   4 -18     5.16    15.07     8.42 <
   6   4  20  2643.78  2648.50   103.18 o
   6   4 -20  2643.93  2533.73   103.84 o
   6   4  22     3.83    -1.21    13.86 <
   6   4 -22     3.83    10.24    12.65 <
   6   5   1   662.62   637.36    20.18 o
   6   5  -1   662.38   628.31    20.47 o
   6   5   3   679.41   636.77    23.60 o
   6   5  -3   679.30   632.54    20.90 o
   6   5   5   674.77   648.82    24.28 o
   6   5  -5   674.73   687.41    19.43 o
   6   5   7   623.23   593.91    22.56 o
   6   5  -7   623.67   606.59    19.28 o
   6   5   9   573.40   583.03    21.43 o
   6   5  -9   573.68   598.11    17.85 o
   6   5  11   568.72   539.62    27.75 o
   6   5 -11   568.90   551.68    18.65 o
   6   5  13   571.39   549.27    28.20 o
   6   5 -13   571.30   567.96    19.40 o
   6   5  15   509.69   462.42    41.58 o
   6   5 -15   509.82   469.06    21.50 o
   6   5  17   428.32   444.90    40.20 o
   6   5 -17   428.60   444.91    25.63 o
   6   5  19   382.06   369.53    36.91 o
   6   5 -19   382.42   367.12    24.36 o
   7   0   1  1528.88  1521.48    27.00 o
   7   0   3  1619.64  1649.57    24.51 o
   7   0   5  1559.15  1595.74    22.78 o
   7   0   7  1375.60  1445.79    18.46 o
   7   0   9  1290.43  1356.96    17.58 o
   7   0  11  1219.07  1246.45    19.99 o
   7   0  13  1157.32  1152.25    21.41 o
   7   0  15  1024.34   993.46    20.39 o
   7   0  17   855.09   858.21    17.93 o
   7   0  19   690.84   709.73    17.92 o
   7   0  21   669.17   695.85    51.48 o
   7   0  23   622.36   583.07    47.56 o
   7   1   0     2.90     1.21     3.62 <
   7   1   2  5717.47  5860.74    74.33 o
   7   1  -2  5717.16  5775.24    83.71 o
   7   1   4     2.90    -3.01     3.01 <
   7   1  -4     2.90    -1.21     3.01 <
   7   1   6  3655.51  3722.90    51.30 o
   7   1  -6  3655.69  3709.62    54.28 o
   7   1   8     3.49     3.01     3.62 <
   7   1  -8     3.49     4.82     3.61 <
   7   1  10  5519.96  5652.82    72.79 o
   7   1 -10  5520.09  5638.30    74.00 o
   7   1  12     2.56     4.82     3.61 <
   7   1 -12     2.56     4.82     3.61 <
   7   1  14  2835.37  2884.62    41.21 o
   7   1 -14  2835.24  2854.39    43.39 o
   7   1  16     3.00     2.41     3.62 <
   7   1 -16     3.00     7.23     3.61 <
   7   1  18  2696.00  2704.77    54.52 o
   7   1 -18  2696.25  2696.94    53.73 o
   7   1  20     2.05     6.63    18.68 <
   7   1 -20     2.05     7.23    10.24 <
   7   1  22  2395.52  2348.93   134.96 o
   7   1 -22  2395.48  2230.54   131.15 o
   7   1 -24     1.38    13.86    19.28 <
   7   2   1   806.26   807.51    16.22 o
   7   2  -1   807.64   822.02    16.13 o
   7   2   3   889.85   886.62    17.07 o
   7   2  -3   888.31   885.37    17.05 o
   7   2   5   839.26   865.42    16.06 o
   7   2  -5   840.71   838.93    16.38 o
   7   2   7   769.88   781.57    16.30 o
   7   2  -7   768.83   761.64    17.23 o
   7   2   9   705.64   719.98    14.96 o
   7   2  -9   707.09   733.28    15.64 o
   7   2  11   727.49   753.19    14.98 o
   7   2 -11   726.52   742.91    16.73 o
   7   2  13   665.32   686.19    15.96 o
   7   2 -13   666.33   697.67    15.46 o
   7   2  15   655.07   635.55    15.37 o
   7   2 -15   654.32   612.02    16.84 o
   7   2  17   514.84   534.16    16.85 o
   7   2 -17   515.82   523.93    16.00 o
   7   2  19   464.93   508.23    25.65 o
   7   2 -19   464.55   489.53    23.58 o
   7   2  21   430.45   412.95    38.18 o
   7   2 -21   431.12   415.37    37.57 o
   7   2 -23   455.96   447.33    40.49 o
   7   3   0     2.32    -3.62     4.22 <
   7   3   2  6169.68  6221.23   115.28 o
   7   3  -2  6168.95  6206.55   105.57 o
   7   3   4     3.49     5.42     4.82 <
   7   3  -4     3.49     4.22     4.82 <
   7   3   6  4279.25  4366.77    73.33 o
   7   3  -6  4279.67  4249.44    78.02 o
   7   3   8     4.81     6.03     5.42 <
   7   3  -8     4.81     7.83     4.21 <
   7   3  10  5742.83  5722.06   104.23 o
   7   3 -10  5743.14  5706.96   102.16 o
   7   3  12     7.81     6.63     4.82 <
   7   3 -12     7.81     8.44     4.82 <
   7   3  14  3222.27  3241.08    65.51 o
   7   3 -14  3221.94  3169.73    72.02 o
   7   3  16     7.48    14.46     9.63 <
   7   3 -16     7.48     5.42     9.04 <
   7   3  18  2916.71  2686.04   156.09 o
   7   3 -18  2917.29  2745.91   153.84 o
   7   3  20     7.27     1.81    19.89 <
   7   3 -20     7.27    12.05    12.65 <
   7   4   1   747.33   736.92    19.72 o
   7   4  -1   746.11   719.41    20.34 o
   7   4   3   760.31   768.87    19.55 o
   7   4  -3   761.13   755.62    20.12 o
   7   4   5   778.76   729.71    21.22 o
   7   4  -5   777.67   730.89    23.36 o
   7   4   7   666.48   680.76    16.26 o
   7   4  -7   667.61   666.31    23.56 o
   7   4   9   675.67   678.38    16.77 o
   7   4  -9   674.88   650.62    20.74 o
   7   4  11   598.18   624.04    21.53 o
   7   4 -11   598.93   637.33    22.40 o
   7   4  13   652.99   597.56    31.33 o
   7   4 -13   652.00   583.07    27.59 o
   7   4  15   521.87   525.73    43.96 o
   7   4 -15   522.41   487.76    39.66 o
   7   4  17   504.77   493.17    43.55 o
   7   4 -17   504.25   494.98    28.51 o
   7   4 -19   379.46   378.58    24.13 o
   7   5   0     6.35    -1.81    10.25 <
   7   5   2  2946.35  2904.89   120.73 o
   7   5  -2  2945.63  2793.03   122.87 o
   7   5   4     6.27     1.21    10.85 <
   7   5  -4     6.27    -0.60     9.04 <
   7   5   6  2073.23  2090.34    91.36 o
   7   5  -6  2073.53  2046.28    90.63 o
   7   5  14  1691.25  1597.72   101.21 o
   8   0   0  4004.72  4104.87    92.18 o
   8   0   2     0.58    -2.41     3.61 <
   8   0   4  2418.65  2365.23    45.38 o
   8   0   6     1.93    -4.22     3.61 <
   8   0   8  2894.72  2879.31    60.01 o
   8   0  10     5.21     1.81     4.82 <
   8   0  12  2718.06  2640.81    56.59 o
   8   0  14     7.75     6.03    10.25 <
   8   0  16  1525.92  1488.20    90.59 o
   8   0  18     6.88     4.22    18.68 <
   8   1   1   637.58   666.88    12.97 o
   8   1  -1   638.64   651.22    13.86 o
   8   1   3   648.63   659.07    15.20 o
   8   1  -3   647.56   666.28    14.81 o
   8   1   5   656.61   659.05    14.35 o
   8   1  -5   657.69   647.61    14.95 o
   8   1   7   622.74   653.02    13.63 o
   8   1  -7   621.93   633.10    16.43 o
   8   1   9   535.77   554.67    13.68 o
   8   1  -9   536.83   566.75    13.84 o
   8   1  11   543.25   573.98    17.04 o
   8   1 -11   542.54   528.75    16.17 o
   8   1  13   549.28   515.49    42.05 o
   8   1 -13   550.11   536.61    20.88 o
   8   1  15   505.11   464.84    39.71 o
   8   1 -15   504.58   474.48    39.58 o
   8   1  17   403.92   374.96    35.90 o
   8   1 -17   404.65   391.85    35.72 o
   8   1  19   379.26   403.29    37.71 o
   8   1 -19   378.94   415.35    37.56 o
   8   2   0  4976.07  4966.54   102.81 o
   8   2   2     1.56    -3.62     4.22 <
   8   2  -2     1.56    -4.82     5.42 <
   8   2   4  3288.21  3285.41    68.45 o
   8   2  -4  3287.97  3217.08    72.96 o
   8   2   6     1.86     3.62     5.42 <
   8   2  -6     1.86     4.82     6.63 <
   8   2   8  3701.93  3685.79    81.21 o
   8   2  -8  3702.37  3602.38   107.09 o
   8   2  10     1.68     5.42    11.45 <
   8   2  12  3388.36  3255.55   115.36 o
   8   2  14     1.51    -5.42    18.68 <
   8   2  16  2006.51  1898.26   114.27 o
   8   2 -18     1.70    10.85    21.09 <
   8   3   1   956.67   940.92    34.24 o
   8   3  -1   956.53   956.60    33.77 o
   8   3   3   956.77   953.59    33.87 o
   8   3  -3   956.65   902.32    34.17 o
   8   3   5   953.64  1031.39    48.99 o
   8   3  -5   953.52   942.12    34.12 o
   8   3   7   892.36   910.10    62.45 o
   8   3   9   789.46   807.50    57.63 o
   8   3  11   761.75   771.90    56.54 o
   8   3  13   745.97   806.87    58.23 o
   8   3  15   659.11   616.86    50.61 o
   8   4  10     5.52     5.42    22.30 <

loop_
 _twin_refln_datum_id
 _twin_refln_individual_id
 _twin_refln_index_h
 _twin_refln_index_k
 _twin_refln_index_l
 _twin_refln_F_squared_calc
 _twin_refln_F_squared_meas
 _twin_refln_F_squared_sigma
 _twin_refln_include_status
 ? ? ? ? ? ? ? ? ?
