# Supplementary material for: Mg(H2O)2[TeO2(OH)4]: a polytypic structure with a two-mode disordered stacking arrangement
Source: Acta Crystallogr B Struct Sci Cryst Eng Mater. 2021 Jul 23;77(Pt 4):605–23. doi: 10.1107/S2052520621006223 (PMC8337018; doi:10.1107/S2052520621006223)
Supplement: Supplementary file 2 [file b-77-00605-familysup2.hkl]

#
# h,k,l, Fc-squared, Fo-squared, sigma(Fo-squared) and status flag
#
data_family
_shelx_title                             '   '
_shelx_refln_list_code                   4
_shelx_F_calc_maximum                    127.19
_exptl_crystal_F_000                     256
_reflns_d_resolution_high                0.5677

loop_
 _symmetry_equiv_pos_as_xyz
 'x, y, z'
 '-x, -y, z'
 '-y, x, z'
 'y, -x, z'
 'y, x, -z'
 '-y, -x, -z'
 'x, -y, -z'
 '-x, y, -z'
 '-x, -y, -z'
 'x, y, -z'
 'y, -x, -z'
 '-y, x, -z'
 '-y, -x, z'
 'y, x, z'
 '-x, y, z'
 'x, -y, z'
 'x, y+1/2, z+1/2'
 '-x, -y+1/2, z+1/2'
 '-y, x+1/2, z+1/2'
 'y, -x+1/2, z+1/2'
 'y, x+1/2, -z+1/2'
 '-y, -x+1/2, -z+1/2'
 'x, -y+1/2, -z+1/2'
 '-x, y+1/2, -z+1/2'
 '-x, -y+1/2, -z+1/2'
 'x, y+1/2, -z+1/2'
 'y, -x+1/2, -z+1/2'
 '-y, x+1/2, -z+1/2'
 '-y, -x+1/2, z+1/2'
 'y, x+1/2, z+1/2'
 '-x, y+1/2, z+1/2'
 'x, -y+1/2, z+1/2'
 'x+1/2, y, z+1/2'
 '-x+1/2, -y, z+1/2'
 '-y+1/2, x, z+1/2'
 'y+1/2, -x, z+1/2'
 'y+1/2, x, -z+1/2'
 '-y+1/2, -x, -z+1/2'
 'x+1/2, -y, -z+1/2'
 '-x+1/2, y, -z+1/2'
 '-x+1/2, -y, -z+1/2'
 'x+1/2, y, -z+1/2'
 'y+1/2, -x, -z+1/2'
 '-y+1/2, x, -z+1/2'
 '-y+1/2, -x, z+1/2'
 'y+1/2, x, z+1/2'
 '-x+1/2, y, z+1/2'
 'x+1/2, -y, z+1/2'
 'x+1/2, y+1/2, z'
 '-x+1/2, -y+1/2, z'
 '-y+1/2, x+1/2, z'
 'y+1/2, -x+1/2, z'
 'y+1/2, x+1/2, -z'
 '-y+1/2, -x+1/2, -z'
 'x+1/2, -y+1/2, -z'
 '-x+1/2, y+1/2, -z'
 '-x+1/2, -y+1/2, -z'
 'x+1/2, y+1/2, -z'
 'y+1/2, -x+1/2, -z'
 '-y+1/2, x+1/2, -z'
 '-y+1/2, -x+1/2, z'
 'y+1/2, x+1/2, z'
 '-x+1/2, y+1/2, z'
 'x+1/2, -y+1/2, z'

_cell_length_a                           5.3282
_cell_length_b                           5.3282
_cell_length_c                           10.3363(2)
_cell_angle_alpha                        90
_cell_angle_beta                         90
_cell_angle_gamma                        90

_shelx_F_squared_multiplier              1.000

loop_
 _refln_index_h
 _refln_index_k
 _refln_index_l
 _refln_F_squared_calc
 _refln_F_squared_meas
 _refln_F_squared_sigma
 _refln_observed_status
   0   2   0 14237.80 14150.10   381.27 o
   2   2   0 16062.00 16177.80   303.98 o
   0   4   0  6218.51  6535.96   109.90 o
   2   4   0  7253.01  7420.83    80.85 o
   4   4   0  3926.74  3950.65    69.37 o
   0   6   0  4659.97  4854.72    85.57 o
   2   6   0  2118.12  2167.80    31.63 o
   4   6   0  1471.20  1471.08    25.31 o
   0   8   0   993.22  1033.19    23.96 o
   2   8   0  1285.26  1249.89    26.18 o
   1   1   1 12728.80 10760.40   532.86 o
   1   3   1 11009.30 11306.60    73.22 o
   3   3   1  2693.43  2795.48    26.31 o
   1   5   1  3150.10  3316.74    26.47 o
   3   5   1  3465.09  3455.29    36.24 o
   5   5   1  1447.97  1371.60    34.97 o
   1   7   1  1464.11  1464.39    15.38 o
   3   7   1  1561.40  1562.91    20.01 o
   5   7   1   725.02   717.32    21.33 o
   0   2   2  1868.23  1530.29    21.88 o
   2   2   2  4755.07  4895.65    40.28 o
   0   4   2  1968.25  1948.87    22.90 o
   2   4   2  3132.73  3326.50    20.00 o
   4   4   2  1986.97  2022.64    24.84 o
   0   6   2  2702.93  2758.80    35.81 o
   2   6   2  1043.75  1039.66    10.51 o
   4   6   2   811.59   799.17    10.86 o
   0   8   2   585.28   595.59    10.42 o
   2   8   2   840.31   818.57    12.64 o
   1   3   3  4619.62  4591.37    32.44 o
   3   3   3   980.25   996.06    10.67 o
   1   5   3  1609.08  1600.49    14.98 o
   3   5   3  2100.80  2110.96    21.99 o
   5   5   3   915.89   934.68    17.80 o
   1   7   3   927.86   935.62     9.96 o
   3   7   3  1073.91  1084.24    13.61 o
   5   7   3   508.18   520.92    16.07 o
   0   2   4  5464.60  5674.18    42.84 o
   2   2   4  7483.25  7803.39    58.59 o
   0   4   4  3302.21  3449.13    40.09 o
   2   4   4  4165.32  4197.28    32.76 o
   4   4   4  2491.88  2481.05    31.52 o
   0   6   4  3082.80  3100.16    41.08 o
   2   6   4  1382.00  1386.10    13.58 o
   4   6   4  1016.03   991.30    12.61 o
   0   8   4   714.54   724.90    14.70 o
   2   8   4   946.44   920.91    16.47 o
   1   1   5 11459.30 11601.40    98.78 o
   1   3   5  9318.50  9523.52    51.02 o
   3   3   5  3078.24  3127.93    29.46 o
   1   5   5  3087.34  3167.81    24.78 o
   3   5   5  3147.17  3156.19    29.19 o
   5   5   5  1409.82  1405.96    22.03 o
   1   7   5  1422.78  1420.44    14.83 o
   3   7   5  1449.66  1437.59    18.27 o
   0   0   6 14833.50 14143.00   268.04 o
   0   2   6  5292.94  5519.41    42.93 o
   2   2   6  6355.39  6490.98    52.31 o
   0   4   6  3108.78  3110.45    32.83 o
   2   4   6  3653.08  3801.31    24.69 o
   4   4   6  2242.50  2249.67    28.34 o
   0   6   6  2672.98  2676.86    34.02 o
   2   6   6  1309.19  1294.89    13.24 o
   4   6   6   961.63   952.51    11.28 o
   0   8   6   681.35   664.93    13.41 o
   2   8   6   864.96   819.64    28.32 o
   1   1   7  2520.96  2338.11    25.38 o
   1   3   7  3034.47  3030.71    19.36 o
   3   3   7   991.04   993.63    10.06 o
   1   5   7  1244.84  1251.63    11.06 o
   3   5   7  1476.97  1474.33    14.57 o
   5   5   7   719.49   743.21    11.83 o
   1   7   7   727.09   722.56     8.10 o
   3   7   7   803.72   807.82    12.03 o
   5   7   7   415.19   402.44    25.14 o
   0   0   8  3859.69  3916.08    63.51 o
   0   2   8  1334.20  1305.76    12.45 o
   2   2   8  1999.09  1972.14    17.87 o
   0   4   8  1079.28  1060.43    11.47 o
   2   4   8  1444.21  1422.94    11.73 o
   4   4   8  1014.55  1040.95    13.37 o
   0   6   8  1305.11  1282.71    17.37 o
   2   6   8   612.20   616.94     6.93 o
   4   6   8   496.77   501.27     7.26 o
   0   8   8   379.25   374.89    22.67 o
   2   8   8   503.03   478.11    28.40 o
   1   1   9  2792.98  2721.22    25.46 o
   1   3   9  2756.95  2718.85    19.48 o
   3   3   9  1145.10  1107.99    12.42 o
   1   5   9  1230.60  1230.54    11.02 o
   3   5   9  1330.80  1290.14    13.74 o
   5   5   9   689.42   689.26    16.91 o
   1   7   9   695.18   680.11     9.94 o
   3   7   9   725.56   683.85    27.19 o
   0   0  10  5599.29  5458.94    92.03 o
   0   2  10  2988.70  3023.32    25.15 o
   2   2  10  3206.89  3129.73    30.09 o
   0   4  10  1915.54  1871.62    20.50 o
   2   4  10  2079.64  2097.20    14.97 o
   4   4  10  1390.79  1385.22    21.36 o
   0   6  10  1559.31  1560.24    21.53 o
   2   6  10   908.52   891.79    10.13 o
   4   6  10   682.08   652.52    18.47 o
   1   1  11  2453.95  2397.70    22.37 o
   1   3  11  2251.86  2248.67    15.26 o
   3   3  11  1118.43  1111.51    11.81 o
   1   5  11  1105.01  1111.25     9.79 o
   3   5  11  1119.80  1107.52    11.40 o
   5   5  11   615.27   612.86    24.54 o
   1   7  11   619.26   576.66    23.64 o
   0   0  12  1722.68  1697.28    29.04 o
   0   2  12   931.50   914.65     9.26 o
   2   2  12  1093.81  1105.93    10.18 o
   0   4  12   705.52   726.61     7.25 o
   2   4  12   817.45   822.36     6.89 o
   4   4  12   606.71   628.78    13.14 o
   0   6  12   708.84   706.32    14.05 o
   2   6  12   416.67   395.59    13.97 o
   1   1  13   647.08   636.77     6.18 o
   1   3  13   701.06   707.44     5.08 o
   3   3  13   359.66   367.10     4.59 o
   1   5  13   403.78   423.04     4.49 o
   3   5  13   451.47   441.64    11.19 o
   0   0  14  1155.10  1105.69    19.98 o
   0   2  14   719.39   727.83     6.64 o
   2   2  14   792.44   786.95     7.94 o
   0   4  14   549.76   553.04     6.70 o
   2   4  14   603.18   613.53     6.94 o
   4   4  14   456.56   467.41    19.50 o
   0   6  14   507.74   521.62    21.52 o
   1   1  15  1009.83   988.96    10.07 o
   1   3  15   921.53   927.32     7.77 o
   3   3  15   569.42   576.78    14.28 o
   1   5  15   537.36   528.88    15.44 o
   0   0  16   969.33   992.52    20.23 o
   0   2  16   685.70   695.11     7.81 o
   2   2  16   702.08   732.01    16.02 o
   0   4  16   512.94   529.44    21.50 o
   2   4  16   526.34   521.64    17.57 o
   1   3  17   354.58   390.62    13.49 o
