# Supplementary material for: Mg(H2O)2[TeO2(OH)4]: a polytypic structure with a two-mode disordered stacking arrangement
Source: Acta Crystallogr B Struct Sci Cryst Eng Mater. 2021 Jul 23;77(Pt 4):605–23. doi: 10.1107/S2052520621006223 (PMC8337018; doi:10.1107/S2052520621006223)
Supplement: Supplementary file 3 [file b-77-00605-mdo3sup3.hkl]

   #
# h,k,l, Fc-squared, Fo-squared, sigma(Fo-squared) and status flag
#
data_mdo3
_shelx_title                             '   '
_shelx_refln_list_code                   4
_shelx_F_calc_maximum                    261.52
_exptl_crystal_F_000                     512
_reflns_d_resolution_high                0.5631

loop_
 _symmetry_equiv_pos_as_xyz
 'x, y, z'
 '-x, -y, z'
 '-y, x+1/2, z+1/4'
 'y, -x+1/2, z+1/4'
 '-x, -y+1/2, -z+1/4'
 'x, y+1/2, -z+1/4'
 'y, -x, -z'
 '-y, x, -z'
 'x+1/2, y+1/2, z+1/2'
 '-x+1/2, -y+1/2, z+1/2'
 '-y+1/2, x, z+3/4'
 'y+1/2, -x, z+3/4'
 '-x+1/2, -y, -z+3/4'
 'x+1/2, y, -z+3/4'
 'y+1/2, -x+1/2, -z+1/2'
 '-y+1/2, x+1/2, -z+1/2'

_cell_length_a                           5.3282
_cell_length_b                           5.3282
_cell_length_c                           20.6725(4)
_cell_angle_alpha                        90
_cell_angle_beta                         90
_cell_angle_gamma                        90

_shelx_F_squared_multiplier              1.000

loop_
 _refln_index_h
 _refln_index_k
 _refln_index_l
 _refln_F_squared_calc
 _refln_F_squared_meas
 _refln_F_squared_sigma
 _refln_observed_status
   0   2   0 57121.50 61243.30  1477.59 o
   2   2   0 63760.40 68394.60  1004.52 o
  -2   4   0 28488.80 30081.30   321.80 o
   0   4   0 24276.70 25962.30   341.15 o
   2   4   0 28348.20 28845.30   475.64 o
   4   4   0 15731.30 15491.80   287.82 o
  -4   6   0  5683.51  5857.27   151.55 o
  -2   6   0  8330.81  8405.78   181.30 o
   0   6   0 18128.30 19048.60   288.81 o
   2   6   0  8337.85  8481.27   162.19 o
   4   6   0  5684.50  5620.69   128.06 o
   0   8   0  3853.27  4014.65    87.16 o
   2   8   0  4928.51  4857.75   103.70 o
  -1   2   1  5355.04  4164.59   114.32 o
   1   2   1  5462.23  4095.47   124.91 o
  -2   3   1  4036.13  3902.97    49.80 o
   0   3   1  4145.71  3820.14    69.93 o
   2   3   1  4036.53  3731.80    62.42 o
  -3   4   1  1677.68  1764.68    15.36 o
  -1   4   1  3469.59  3439.12    39.28 o
   1   4   1  3471.38  3287.76    55.88 o
   3   4   1  1678.28  1648.59    25.75 o
  -4   5   1  1735.88  1743.12    35.66 o
  -2   5   1  2151.42  2191.84    29.41 o
   0   5   1  1531.26  1591.67    18.10 o
   2   5   1  2143.39  2079.18    33.08 o
   4   5   1  1742.24  1657.24    33.27 o
  -5   6   1   632.35   597.00    21.71 o
  -3   6   1  1209.57  1217.90    31.51 o
  -1   6   1  1602.39  1593.43    27.13 o
   1   6   1  1602.21  1575.79    25.43 o
   3   6   1  1209.67  1131.17    23.45 o
   5   6   1   633.06   632.87    17.10 o
  -4   7   1   741.58   729.39    25.13 o
  -2   7   1   787.38   813.73    16.36 o
   0   7   1  1505.71  1487.32    27.06 o
   2   7   1   791.79   786.56    15.03 o
   4   7   1   737.60   702.78    16.97 o
  -1   8   1   624.86   665.12    13.37 o
   1   8   1   621.59   628.36    13.22 o
   3   8   1   953.77   927.29    24.68 o
   1   1   2 50534.20 47316.00  2364.48 o
   0   2   2     1.01     2.94     0.58 o
   2   2   2     2.12     3.53     1.17 o
  -1   3   2 43567.80 46753.10  1837.79 o
   1   3   2 44173.70 45459.50   440.63 o
   3   3   2 10655.80 10949.90    78.22 o
  -2   4   2     6.91     5.30     1.77 <
   0   4   2     0.40     1.18     1.77 <
   2   4   2     6.85     7.66     2.35 o
   4   4   2     5.82    -1.18     2.36 <
  -3   5   2 13401.00 13690.70   219.08 o
  -1   5   2 12518.30 13249.40   111.00 o
   1   5   2 12497.00 12770.30   145.12 o
   3   5   2 13417.90 13413.20   174.07 o
   5   5   2  5580.62  5335.23   143.11 o
  -4   6   2     4.26     5.30     4.12 <
  -2   6   2     1.96     7.65     2.34 o
   0   6   2     0.09    -4.71     2.94 <
   2   6   2     1.96     8.83     2.93 <
   4   6   2     4.23    11.78     3.51 o
  -3   7   2  6083.54  6205.62   149.63 o
  -1   7   2  5592.58  5674.04    85.83 o
   1   7   2  5593.11  5709.95    69.29 o
   3   7   2  6083.80  6024.22    93.17 o
   5   7   2  2890.49  2787.51    86.43 o
  -2   8   2     0.84    -1.18     8.83 <
   0   8   2     0.72    -2.36     3.53 <
   2   8   2     0.84    -4.71     3.53 <
   0   1   3  8422.83  6757.19   177.57 o
  -1   2   3  5529.19  5076.86    84.75 o
   1   2   3  5635.28  5103.02    94.26 o
  -2   3   3  4038.80  3995.38    42.12 o
   0   3   3  4583.36  4255.49    73.80 o
   2   3   3  4038.76  3897.06    52.72 o
  -3   4   3  1700.83  1799.60    13.62 o
  -1   4   3  3454.54  3570.44    25.86 o
   1   4   3  3456.63  3366.64    52.71 o
   3   4   3  1699.71  1743.58    19.91 o
  -4   5   3  1830.66  1757.12    44.61 o
  -2   5   3  2229.99  2371.31    16.66 o
   0   5   3  1631.06  1691.09    20.75 o
   2   5   3  2223.19  2263.54    28.76 o
   4   5   3  1837.87  1745.70    35.41 o
  -5   6   3   644.30   601.07    22.51 o
  -3   6   3  1246.33  1227.25    28.61 o
  -1   6   3  1588.38  1627.03    21.94 o
   1   6   3  1588.30  1562.15    24.30 o
   3   6   3  1245.37  1202.72    21.61 o
   5   6   3   643.78   635.30    19.74 o
  -4   7   3   753.65   753.01    25.36 o
  -2   7   3   878.93   877.59    17.76 o
   0   7   3  1593.53  1612.57    24.67 o
   2   7   3   884.21   859.06    16.77 o
   4   7   3   750.36   741.07    16.37 o
  -1   8   3   641.82   652.15    15.45 o
   1   8   3   638.14   643.72    13.87 o
   3   8   3   945.93   907.28    24.59 o
   1   1   4     8.34    14.72     0.42 o
   0   2   4  7618.61  6023.90   158.61 o
   2   2   4 18922.00 19489.40    89.95 o
   3   3   4     2.36     3.53     1.17 o
  -2   4   4 12306.90 13201.40   522.80 o
   0   4   4  7695.42  7613.99    95.21 o
   2   4   4 12277.90 12836.20   111.71 o
   4   4   4  8024.55  7887.81   110.53 o
  -3   5   4     4.25    12.37     3.51 o
  -1   5   4     1.10     5.89     2.35 <
   1   5   4     1.10     4.71     2.35 <
   3   5   4     4.31     3.53     2.95 <
   5   5   4     2.76     4.12     4.12 <
  -4   6   4  3114.90  3190.57    67.28 o
  -2   6   4  4156.75  4064.90    65.59 o
   0   6   4 10587.50 10771.40   128.62 o
   2   6   4  4153.72  4026.16    64.38 o
   4   6   4  3118.82  3049.56    54.55 o
  -3   7   4     3.05    15.31     8.82 <
  -1   7   4     0.55    -2.94     2.94 <
   1   7   4     0.56    -1.18     2.94 <
   3   7   4     3.00     2.36     3.53 <
   5   7   4     1.75     0.59     7.07 <
  -2   8   4  3239.52  3285.88   133.02 o
   0   8   4  2303.65  2312.38    40.81 o
   2   8   4  3241.03  3163.76    55.76 o
   0   1   5  7730.58  7613.96    78.96 o
  -1   2   5  4727.27  4914.70   196.28 o
   1   2   5  4782.34  5006.52   199.65 o
  -2   3   5  3928.46  4013.78    25.14 o
   0   3   5  3712.59  3879.48    17.98 o
   2   3   5  3928.38  3950.81    35.45 o
  -3   4   5  1713.91  1814.22    12.22 o
  -1   4   5  3289.45  3424.72    22.77 o
   1   4   5  3293.26  3385.27    32.44 o
   3   4   5  1714.47  1770.78    18.64 o
  -4   5   5  1692.66  1711.10    32.05 o
  -2   5   5  2135.99  2239.68    20.44 o
   0   5   5  1624.71  1679.16    20.54 o
   2   5   5  2128.32  2129.54    30.08 o
   4   5   5  1699.34  1674.75    29.26 o
  -5   6   5   648.16   628.24    22.42 o
  -3   6   5  1190.95  1197.76    26.21 o
  -1   6   5  1620.30  1649.92    22.60 o
   1   6   5  1619.45  1587.70    25.80 o
   3   6   5  1190.78  1169.49    20.24 o
   5   6   5   648.89   676.48    19.03 o
  -4   7   5   769.47   701.15    31.20 o
  -2   7   5   813.20   845.57    17.92 o
   0   7   5  1538.61  1559.93    23.31 o
   2   7   5   817.29   827.26    14.12 o
   4   7   5   765.78   718.11    18.11 o
  -1   8   5   638.51   644.53    14.45 o
   1   8   5   635.49   634.25    13.62 o
   3   8   5   950.64   949.72    27.74 o
   1   1   6  9890.11  7366.86   220.62 o
   0   2   6     4.27     6.48     0.57 o
   2   2   6     7.57     7.07     0.60 o
  -1   3   6 18374.30 18353.20   168.81 o
   1   3   6 18494.00 17992.30   232.62 o
   3   3   6  3893.41  3875.51    44.41 o
  -2   4   6     2.01     9.42     1.74 o
   0   4   6     6.32     2.36     1.78 <
   2   4   6     2.01    10.60     1.73 o
   4   4   6     2.88     7.65     2.34 o
  -3   5   6  8113.76  8292.69   133.97 o
  -1   5   6  6449.18  6262.61    94.25 o
   1   5   6  6446.56  6212.15    99.37 o
   3   5   6  8117.57  8189.87   101.88 o
   5   5   6  3495.12  3631.33    62.54 o
  -4   6   6     2.29     9.42     4.11 <
  -2   6   6     1.41     9.42     2.33 o
   0   6   6     0.01    -3.53     2.94 <
   2   6   6     1.39    11.19     2.92 o
   4   6   6     2.32    12.37     3.51 o
  -3   7   6  4191.59  4302.49   105.44 o
  -1   7   6  3557.82  3694.91    51.44 o
   1   7   6  3559.55  3594.39    48.78 o
   3   7   6  4193.04  4177.79    62.05 o
   5   7   6  2020.33  2022.52    62.52 o
  -2   8   6     0.71     9.42     8.83 <
   0   8   6     2.31    -4.12     3.53 <
   2   8   6     0.70     2.94     4.71 <
   0   1   7  5236.92  5230.88    47.13 o
  -1   2   7  4124.43  3969.81    50.45 o
   1   2   7  4151.81  4038.49    48.29 o
  -2   3   7  3099.76  3270.62   129.70 o
   0   3   7  3651.39  3660.85    34.61 o
   2   3   7  3099.25  3275.62   130.32 o
  -3   4   7  1449.46  1579.44     7.14 o
  -1   4   7  2897.23  2979.80    26.58 o
   1   4   7  2903.11  2901.29    37.36 o
   3   4   7  1449.60  1555.76    10.35 o
  -4   5   7  1579.93  1588.73    30.81 o
  -2   5   7  1868.63  1984.24    16.01 o
   0   5   7  1320.13  1375.50    14.80 o
   2   5   7  1861.28  1902.87    23.91 o
   4   5   7  1584.63  1589.38    23.84 o
  -5   6   7   587.79   591.63    21.10 o
  -3   6   7  1151.46  1187.71    22.86 o
  -1   6   7  1425.07  1471.58    18.93 o
   1   6   7  1426.00  1413.45    22.68 o
   3   6   7  1151.78  1152.26    18.84 o
   5   6   7   588.03   583.95    18.41 o
  -4   7   7   664.68   653.34    23.32 o
  -2   7   7   763.82   771.23    19.74 o
   0   7   7  1340.93  1413.24    17.74 o
   2   7   7   768.10   747.07    15.29 o
   4   7   7   660.90   664.38    16.36 o
  -1   8   7   623.70   650.39    16.61 o
   1   8   7   620.33   620.11    14.16 o
   3   8   7   876.88   889.46    61.11 o
   1   1   8     7.40     9.42     0.56 o
   0   2   8 21911.60 22720.00    29.39 o
   2   2   8 29619.00 31312.70  1238.64 o
   3   3   8     8.25     5.30     1.19 o
  -2   4   8 16290.80 16479.10   155.99 o
   0   4   8 12891.90 13527.40   103.43 o
   2   4   8 16253.60 16503.90   179.57 o
   4   4   8 10004.50  9685.56   147.14 o
  -3   5   8     8.62    10.60     3.53 <
  -1   5   8     5.23     8.83     2.34 o
   1   5   8     5.30     7.07     2.35 o
   3   5   8     8.49     7.07     2.36 o
   5   5   8     4.76     7.07     3.53 <
  -4   6   8  3905.80  3922.33    76.06 o
  -2   6   8  5447.79  5332.73    85.16 o
   0   6   8 12017.90 12111.60   153.93 o
   2   6   8  5446.85  5437.30    73.77 o
   4   6   8  3908.79  3804.58    65.96 o
  -3   7   8     5.25    11.78     6.47 <
  -1   7   8     1.66     2.36     3.53 <
   1   7   8     1.65     5.30     2.94 <
   3   7   8     5.33     5.30     3.53 <
  -2   8   8  3647.59  3562.56   146.59 o
   0   8   8  2782.72  2815.34    56.19 o
   2   8   8  3648.84  3580.49    72.88 o
   0   1   9  5233.04  4798.87    79.96 o
  -1   2   9  3357.98  3387.16    25.76 o
   1   2   9  3363.89  3336.37    33.00 o
  -2   3   9  3048.60  3068.29    25.44 o
   0   3   9  2680.29  2796.02   111.70 o
   2   3   9  3049.17  3052.56    31.04 o
  -3   4   9  1410.46  1441.08    16.22 o
  -1   4   9  2477.70  2517.02    24.48 o
   1   4   9  2484.91  2458.15    34.02 o
   3   4   9  1410.42  1415.72    18.46 o
  -4   5   9  1380.14  1424.47    24.58 o
  -2   5   9  1709.03  1774.66    18.42 o
   0   5   9  1363.77  1378.44    18.96 o
   2   5   9  1702.55  1724.03    21.91 o
   4   5   9  1386.98  1424.15    20.41 o
  -5   6   9   557.57   558.62    20.00 o
  -3   6   9   955.99   979.19    20.06 o
  -1   6   9  1304.24  1318.15    19.68 o
   1   6   9  1302.80  1253.67    23.14 o
   3   6   9   955.35   974.59    15.26 o
   5   6   9   557.89   593.35    17.65 o
  -4   7   9   665.94   654.59    19.85 o
  -2   7   9   682.38   698.58    16.99 o
   0   7   9  1269.04  1326.40    17.78 o
   2   7   9   685.94   715.23    12.48 o
   4   7   9   663.34   649.58    17.08 o
  -1   8   9   516.51   544.32    14.24 o
   1   8   9   514.09   549.26    11.98 o
   3   8   9   786.27   789.25    56.54 o
   1   1  10 45507.70 47841.20  1899.60 o
   0   2  10     6.57     7.66     0.57 o
   2   2  10     7.02    10.60     1.15 o
  -1   3  10 36781.40 38132.60   102.17 o
   1   3  10 37005.30 38414.80    42.02 o
   3   3  10 12160.10 12248.20   110.92 o
  -2   4  10     5.26    16.49     1.68 o
   0   4  10     9.62     4.12     1.21 o
   2   4  10     5.20    11.78     2.33 o
   4   4  10     1.54     7.65     2.34 o
  -3   5  10 12163.80 12408.50   155.81 o
  -1   5  10 12193.30 12316.30   136.91 o
   1   5  10 12181.10 12452.80   128.58 o
   3   5  10 12172.80 12267.50   143.79 o
   5   5  10  5407.93  5467.75    81.19 o
  -4   6  10     2.59     8.24     4.11 <
  -2   6  10     1.18    11.19     2.92 o
   0   6  10     0.01     1.77     2.35 <
   2   6  10     1.16    17.08     2.88 o
   4   6  10     2.63    14.72     4.09 o
  -3   7  10  5640.36  5750.54   139.38 o
  -1   7  10  5408.70  5538.95    77.25 o
   1   7  10  5409.33  5512.15    68.80 o
   3   7  10  5640.89  5526.84    87.53 o
  -2   8  10     0.78     1.77     9.42 <
   0   8  10     6.06     1.77     4.71 <
   2   8  10     0.77     8.83    20.02 <
   4   8  10     2.26     5.30    21.79 <
   0   1  11  4466.94  4706.43   186.74 o
  -1   2  11  3702.54  3724.45    31.03 o
   1   2  11  3707.21  3715.32    32.45 o
  -2   3  11  2710.89  2763.82    17.54 o
   0   3  11  3422.61  3218.13    49.21 o
   2   3  11  2710.20  2734.94    25.10 o
  -3   4  11  1337.23  1381.64    14.32 o
  -1   4  11  2472.51  2533.56    21.15 o
   1   4  11  2478.92  2479.24    30.08 o
   3   4  11  1336.31  1366.62    15.71 o
  -4   5  11  1416.36  1390.47    24.64 o
  -2   5  11  1660.80  1741.66    18.64 o
   0   5  11  1265.37  1252.46    19.21 o
   2   5  11  1655.20  1676.83    21.93 o
   4   5  11  1420.80  1406.86    22.76 o
  -5   6  11   542.95   523.80    24.60 o
  -3   6  11  1027.88  1030.60    21.68 o
  -1   6  11  1215.97  1216.83    19.41 o
   1   6  11  1216.90  1213.06    20.30 o
   3   6  11  1027.66  1020.62    18.12 o
   5   6  11   542.40   541.53    18.88 o
  -4   7  11   597.68   570.86    35.81 o
  -2   7  11   730.66   731.68    18.23 o
   0   7  11  1179.89  1218.32    18.76 o
   2   7  11   734.83   731.73    14.89 o
   4   7  11   594.87   631.26    15.62 o
  -1   8  11   548.42   513.68    18.74 o
   1   8  11   545.37   554.03    14.99 o
   3   8  11   739.36   754.38    55.18 o
   0   0  12 58818.90 59030.10  1064.04 o
   1   1  12    14.54    10.01     0.68 o
   0   2  12 21292.50 21922.20   101.50 o
   2   2  12 25190.20 25784.70   134.67 o
   3   3  12     1.32     5.89     1.16 o
  -2   4  12 14251.90 14805.30    98.99 o
   0   4  12 12163.70 12176.10   127.35 o
   2   4  12 14233.00 14971.20    71.86 o
   4   4  12  8985.19  8773.55   127.59 o
  -3   5  12    10.09    14.13     2.93 o
  -1   5  12     4.34     7.66     1.75 o
   1   5  12     4.37    10.01     2.33 o
   3   5  12    10.24     8.24     2.36 o
   5   5  12     3.49     9.42     3.52 <
  -4   6  12  3686.58  3697.48    67.42 o
  -2   6  12  5127.57  5052.09    78.81 o
   0   6  12 10383.80 10443.90   127.96 o
   2   6  12  5126.14  5025.17    75.77 o
   4   6  12  3689.25  3702.14    54.65 o
  -3   7  12     9.99    12.95     5.88 <
  -1   7  12     1.90     3.53     3.53 <
   1   7  12     1.93     5.30     3.53 <
   3   7  12     9.86     4.12     4.13 <
  -2   8  12  3327.85  3156.61   133.96 o
   0   8  12  2625.36  2582.07    53.68 o
   2   8  12  3328.94  3211.05   176.71 o
   0   1  13  4692.69  4911.66   195.66 o
  -1   2  13  3150.91  3430.66   133.22 o
   1   2  13  3148.44  3428.18   133.30 o
  -2   3  13  2812.30  2838.08    22.85 o
   0   3  13  2499.90  2741.78   106.45 o
   2   3  13  2812.52  2821.73    28.02 o
  -3   4  13  1446.77  1436.45    20.27 o
  -1   4  13  2333.21  2394.75    18.33 o
   1   4  13  2340.36  2405.74    19.31 o
   3   4  13  1448.21  1429.45    20.89 o
  -4   5  13  1230.59  1240.23    20.03 o
  -2   5  13  1581.48  1565.54    23.57 o
   0   5  13  1366.50  1336.91    21.54 o
   2   5  13  1575.12  1514.78    25.49 o
   4   5  13  1235.16  1266.80    17.80 o
  -5   6  13   566.65   542.17    26.48 o
  -3   6  13   933.67   939.15    20.37 o
  -1   6  13  1294.54  1263.24    22.07 o
   1   6  13  1293.39  1256.46    21.88 o
   3   6  13   934.13   898.39    18.49 o
   5   6  13   567.95   551.48    19.94 o
  -2   7  13   643.39   656.61    16.55 o
   0   7  13  1131.04  1126.25    20.92 o
   2   7  13   645.65   689.94    13.76 o
   4   7  13   639.81   577.07    21.41 o
  -1   8  13   531.90   524.33    20.24 o
   1   8  13   530.14   503.86    41.01 o
   3   8  13   739.98   788.59    57.06 o
   1   1  14  9979.89  9162.88   150.87 o
   0   2  14     5.66     5.89     1.18 o
   2   2  14     1.33     7.07     1.15 o
  -1   3  14 11970.90 11832.40   118.06 o
   1   3  14 11988.30 11908.90   119.00 o
   3   3  14  3926.97  3863.50    45.84 o
  -2   4  14    12.73    10.60     1.78 o
   0   4  14     9.76     2.94     1.21 <
   2   4  14    12.54     8.83     1.79 o
   4   4  14     0.89     6.48     2.34 <
  -3   5  14  5686.43  5749.75    78.84 o
  -1   5  14  4943.08  4871.60    66.38 o
   1   5  14  4943.67  4865.43    69.55 o
   3   5  14  5686.13  5723.10    73.54 o
   5   5  14  2709.53  2886.01    34.20 o
  -4   6  14     4.10    11.78     4.69 <
  -2   6  14     1.32    14.72     3.49 o
   0   6  14     0.04     7.65     2.93 <
   2   6  14     1.34     8.24     2.93 <
   4   6  14     4.04     7.66     3.53 <
  -3   7  14  3124.53  3131.01    84.88 o
  -1   7  14  2761.14  2797.50    43.69 o
   1   7  14  2762.51  2812.40    38.23 o
   3   7  14  3125.86  3140.98    54.63 o
   5   7  14  1651.20  1562.24    98.92 o
   0   8  14     8.71     5.89    10.01 <
   2   8  14     1.28    -5.30    18.25 <
   0   1  15  2889.47  3178.53   122.77 o
  -1   2  15  2617.65  2700.75    10.61 o
   1   2  15  2611.65  2664.60    17.09 o
  -2   3  15  1997.47  2158.26    84.46 o
   0   3  15  2541.00  2569.89    22.11 o
   2   3  15  1996.68  2137.00    84.77 o
  -3   4  15  1120.91  1158.11    14.19 o
  -1   4  15  1891.82  1960.99    11.91 o
   1   4  15  1897.30  1945.34    15.92 o
   3   4  15  1119.77  1171.96    12.01 o
  -4   5  15  1168.92  1137.31    21.36 o
  -2   5  15  1340.50  1389.73    16.78 o
   0   5  15  1073.40  1086.83    13.65 o
   2   5  15  1336.39  1369.73    17.49 o
   4   5  15  1172.32  1123.00    21.30 o
  -5   6  15   489.34   468.97    37.39 o
  -3   6  15   895.53   882.44    20.65 o
  -1   6  15  1030.24  1012.44    18.75 o
   1   6  15  1031.16  1037.02    16.11 o
   3   6  15   895.21   888.39    16.89 o
   5   6  15   488.54   452.53    21.47 o
  -2   7  15   660.01   612.49    19.40 o
   0   7  15   983.51   970.99    18.98 o
   2   7  15   663.51   610.94    15.44 o
   4   7  15   518.13   495.62    29.29 o
  -1   8  15   513.73   463.61    38.96 o
   1   8  15   511.08   454.39    39.05 o
   3   8  15   631.86   602.85    49.30 o
   0   0  16 14898.50 15403.50   218.48 o
   1   1  16     7.60     6.48     1.18 o
   0   2  16  5299.79  5087.11    66.20 o
   2   2  16  7817.16  7694.54    80.07 o
  -1   3  16     0.90     8.83     1.13 o
   1   3  16     0.90     9.42     1.13 o
   3   3  16     0.80     4.71     1.76 <
  -2   4  16  5569.28  5524.44    63.68 o
   0   4  16  4194.53  4123.27    49.50 o
   2   4  16  5569.28  5550.75    63.45 o
   4   4  16  4069.34  4046.20    55.69 o
  -3   5  16     7.59     5.89     2.95 <
  -1   5  16     4.65     7.66     2.35 o
   1   5  16     4.72     5.89     2.35 <
   3   5  16     7.59     7.07     2.95 <
   5   5  16     0.09     7.65     4.70 <
  -4   6  16  1881.04  2001.88    39.51 o
  -2   6  16  2400.43  2379.24    43.76 o
   0   6  16  5081.09  4988.36    72.94 o
   2   6  16  2397.72  2406.87    34.78 o
   4   6  16  1883.49  1905.22    35.36 o
  -3   7  16     7.33    11.19    15.90 <
  -1   7  16     2.29     6.48     3.53 <
   1   7  16     2.30     3.53     3.53 <
   3   7  16     7.33    10.60     7.06 <
   0   8  16  1471.50  1454.71    88.19 o
   2   8  16  1953.07  1855.60   111.55 o
   0   1  17  2316.67  2296.05    22.49 o
  -1   2  17  1662.22  1763.90    69.83 o
   1   2  17  1656.34  1750.40    69.51 o
  -2   3  17  1663.95  1686.80    13.84 o
   0   3  17  1395.07  1514.94    59.57 o
   2   3  17  1665.10  1694.52    15.13 o
  -3   4  17   954.58   941.59    15.60 o
  -1   4  17  1369.06  1431.66     8.11 o
   1   4  17  1374.41  1411.53    12.72 o
   3   4  17   954.83   949.79    14.51 o
  -4   5  17   854.89   924.63    14.90 o
  -2   5  17  1055.31  1075.08    15.08 o
   0   5  17   953.64   960.43    13.04 o
   2   5  17  1051.36  1055.27    16.25 o
   4   5  17   859.09   890.34    13.94 o
  -5   6  17   425.62   425.97    35.94 o
  -3   6  17   641.15   631.13    19.21 o
  -1   6  17   872.02   862.89    15.87 o
   1   6  17   870.66   854.26    15.73 o
   3   6  17   640.89   642.94    13.45 o
   5   6  17   426.05   438.90    26.29 o
  -4   7  17   494.45   494.27    39.47 o
  -2   7  17   499.93   511.51    18.52 o
   0   7  17   831.77   838.77    17.33 o
   2   7  17   501.77   519.59    14.05 o
   4   7  17   492.86   477.91    29.14 o
  -1   8  17   390.49   382.89    34.84 o
   1   8  17   389.21   366.48    35.02 o
   1   1  18 10914.30 10646.10   120.26 o
   0   2  18     3.48     6.48     1.16 o
   2   2  18     7.87     7.07     1.18 o
  -1   3  18 10741.90 10551.40   114.59 o
   1   3  18 10748.40 10708.70   110.19 o
   3   3  18  4493.48  4308.44    60.82 o
  -2   4  18     3.66     6.48     1.76 o
   0   4  18     9.04     5.89     1.78 o
   2   4  18     3.65     7.65     1.75 o
   4   4  18     6.25     8.24     2.94 <
  -3   5  18  5109.79  5045.09    76.41 o
  -1   5  18  4837.81  4842.56    61.24 o
   1   5  18  4838.44  4727.59    68.09 o
   3   5  18  5109.20  4991.24    76.36 o
   5   5  18  2587.79  2675.86    61.66 o
  -4   6  18     6.09    21.79    17.06 <
  -2   6  18     3.21     7.65     4.11 <
   0   6  18     0.01     7.07     2.93 <
   2   6  18     3.16     4.71     2.94 <
   4   6  18     6.18     8.83     5.30 <
  -3   7  18  2816.95  2685.34   149.73 o
  -1   7  18  2631.63  2664.55    58.09 o
   1   7  18  2632.65  2624.85    48.30 o
   3   7  18  2818.00  2626.07   151.96 o
  -2   8  18     1.85    10.60    20.61 <
   0   8  18     7.10     4.12    18.26 <
   0   1  19  1669.31  1720.78     8.19 o
  -1   2  19  1589.09  1523.53    20.82 o
   1   2  19  1583.50  1515.43    21.01 o
  -2   3  19  1238.00  1240.31    12.74 o
   0   3  19  1577.24  1462.57    24.18 o
   2   3  19  1236.69  1251.30    12.71 o
  -3   4  19   767.78   765.05    13.14 o
  -1   4  19  1219.89  1211.44    14.91 o
   1   4  19  1223.99  1217.42    15.88 o
   3   4  19   767.62   782.17    12.00 o
  -4   5  19   799.18   817.03    16.79 o
  -2   5  19   890.23   927.00    13.47 o
   0   5  19   719.47   718.46    11.85 o
   2   5  19   887.02   902.79    13.68 o
   4   5  19   800.53   803.87    16.33 o
  -5   6  19   367.54   355.23    33.72 o
  -3   6  19   645.57   639.42    19.08 o
  -1   6  19   716.07   734.41    13.10 o
   1   6  19   717.14   731.33    12.09 o
   3   6  19   646.02   657.05    15.42 o
   5   6  19   367.37   361.72    24.24 o
  -4   7  19   381.47   401.13    35.70 o
  -2   7  19   468.79   488.52    18.31 o
   0   7  19   655.57   693.62    16.69 o
   2   7  19   470.95   484.22    41.07 o
   4   7  19   379.55   338.21    31.72 o
  -1   8  19   386.86   405.85    36.89 o
   1   8  19   385.07   394.18    37.02 o
   0   0  20 21867.80 21521.00   375.80 o
   1   1  20     4.31     4.71     1.18 o
   0   2  20 11901.70 11824.60   111.63 o
   2   2  20 12602.40 12239.20   146.59 o
  -1   3  20     0.57     7.65     1.74 o
   1   3  20     0.57     8.24     1.74 o
   3   3  20     1.12     4.12     1.76 <
  -2   4  20  8041.13  8170.66    75.65 o
   0   4  20  7473.10  7290.46    92.57 o
   2   4  20  8039.94  8169.90    68.42 o
   4   4  20  5543.12  5388.44    93.19 o
  -3   5  20     6.15     8.83     3.53 <
  -1   5  20     4.46     8.24     2.34 o
   1   5  20     4.53     4.71     2.35 <
   3   5  20     6.12     8.24     2.94 <
   5   5  20     0.36    10.60     8.82 <
  -4   6  20  2603.91  2593.28   102.51 o
  -2   6  20  3527.21  3433.69    66.87 o
   0   6  20  6028.55  6069.95    80.38 o
   2   6  20  3525.54  3483.58    51.08 o
   4   6  20  2605.66  2473.96   101.58 o
  -3   7  20     7.09    22.97    19.42 <
  -1   7  20     1.58     7.07    10.01 <
   1   7  20     1.59     6.48    18.25 <
   3   7  20     7.10     1.18    12.37 <
   0   1  21  2014.50  1939.20    25.09 o
  -1   2  21  1501.58  1492.27    15.72 o
   1   2  21  1497.67  1487.29    16.39 o
  -2   3  21  1404.12  1370.57    17.30 o
   0   3  21  1239.58  1288.25     7.21 o
   2   3  21  1404.93  1342.60    20.41 o
  -3   4  21   864.50   821.77    16.62 o
  -1   4  21  1170.93  1175.22    13.77 o
   1   4  21  1174.76  1163.68    15.09 o
   3   4  21   864.96   829.36    15.74 o
  -4   5  21   695.17   738.63    21.48 o
  -2   5  21   873.15   872.19    16.56 o
   0   5  21   842.48   812.86    14.33 o
   2   5  21   870.26   849.07    16.00 o
   4   5  21   698.00   740.03    16.39 o
  -3   6  21   553.90   569.21    26.76 o
  -1   6  21   748.27   756.69    14.27 o
   1   6  21   747.22   747.40    13.55 o
   3   6  21   553.92   550.35    14.87 o
  -2   7  21   421.57   405.96    36.72 o
   0   7  21   645.61   680.06    50.19 o
   2   7  21   422.72   403.53    37.34 o
   1   1  22  9775.82  9360.00   122.18 o
   0   2  22     2.24     2.36     1.18 <
   2   2  22     1.02     4.12     1.76 <
  -1   3  22  8856.03  8765.42    88.78 o
   1   3  22  8857.75  8769.29    97.70 o
   3   3  22  4437.33  4320.93    55.75 o
  -2   4  22     6.55     8.24     2.35 o
   0   4  22     5.15     5.89     1.76 o
   2   4  22     6.45     5.30     1.77 <
   4   4  22     0.10     7.07     3.52 <
  -3   5  22  4321.75  4318.15    63.00 o
  -1   5  22  4354.06  4352.42    58.16 o
   1   5  22  4354.66  4291.92    57.36 o
   3   5  22  4321.11  4292.20    61.40 o
   5   5  22  2317.22  2379.21    93.42 o
  -4   6  22     2.73    -4.12    12.36 <
  -2   6  22     0.69     0.00     6.48 <
   0   6  22     0.06     7.65     3.52 <
   2   6  22     0.70     5.30     4.12 <
   4   6  22     2.70    12.37    13.54 <
  -1   7  22  2337.68  2181.05   128.15 o
   1   7  22  2338.40  2296.39   131.88 o
   0   1  23  1603.55  1634.82    11.27 o
  -1   2  23  1500.44  1470.87    17.63 o
   1   2  23  1496.36  1462.84    17.98 o
  -2   3  23  1162.28  1191.19    10.54 o
   0   3  23  1476.33  1411.84    20.80 o
   2   3  23  1161.90  1174.18    13.03 o
  -3   4  23   757.87   741.98    13.91 o
  -1   4  23  1099.74  1099.96    14.14 o
   1   4  23  1102.11  1076.46    15.59 o
   3   4  23   756.90   748.00    14.07 o
  -4   5  23   715.16   716.17    27.68 o
  -2   5  23   829.18   839.24    15.95 o
   0   5  23   745.73   708.43    14.01 o
   2   5  23   827.55   820.03    15.18 o
   4   5  23   716.77   685.91    27.37 o
  -3   6  23   582.29   575.70    44.29 o
  -1   6  23   642.03   659.47    16.36 o
   1   6  23   642.64   617.56    16.38 o
   3   6  23   582.06   529.76    31.05 o
  -2   7  23   460.64   437.24    39.76 o
   0   7  23   590.68   569.83    46.24 o
   0   0  24  6672.95  6609.20   115.69 o
   1   1  24     3.29     2.94     1.18 <
   0   2  24  3731.20  3554.81    50.38 o
   2   2  24  4299.24  4299.40    40.84 o
  -1   3  24     0.49     4.12     1.76 <
   1   3  24     0.49     2.36     1.76 <
   3   3  24     0.49     4.12     2.35 <
  -2   4  24  3149.78  3245.05    31.80 o
   0   4  24  2763.19  2821.98    23.59 o
   2   4  24  3150.52  3150.33    36.66 o
   4   4  24  2426.87  2441.47    51.24 o
  -3   5  24     6.02     5.89     6.48 <
  -1   5  24     2.13     4.71     2.94 <
   1   5  24     2.15     5.89     2.94 <
   3   5  24     6.11     6.48     4.71 <
   5   5  24     2.11    -3.53    12.95 <
  -2   6  24  1618.11  1523.80    93.71 o
   0   6  24  2746.93  2742.57    54.59 o
   2   6  24  1616.88  1540.71    67.99 o
  -1   7  24     1.53    13.54    18.84 <
   0   1  25  1258.12  1229.21    15.16 o
  -1   2  25   990.24  1016.25     9.11 o
   1   2  25   988.08   997.22     9.66 o
  -2   3  25   950.70   966.28     9.67 o
   0   3  25   842.07   874.18     8.14 o
   2   3  25   951.03   943.82    12.95 o
  -3   4  25   645.21   612.91    13.49 o
  -1   4  25   814.02   804.17    11.94 o
   1   4  25   816.50   809.11    11.75 o
   3   4  25   645.87   616.38    12.32 o
  -4   5  25   506.75   526.82    30.28 o
  -2   5  25   637.50   607.46    19.32 o
   0   5  25   638.18   625.84    11.91 o
   2   5  25   635.43   612.39    15.74 o
   4   5  25   508.23   469.54    28.97 o
  -3   6  25   424.68   404.17    36.77 o
  -1   6  25   563.49   467.84    41.32 o
   1   6  25   562.83   490.87    42.20 o
   3   6  25   424.97   361.14    25.21 o
   1   1  26  2485.30  2472.80    24.43 o
   0   2  26     1.10     0.59     1.77 <
   2   2  26     1.24     4.12     1.76 <
  -1   3  26  2680.43  2766.49    18.31 o
   1   3  26  2679.80  2727.97    23.65 o
   3   3  26  1398.99  1424.48    16.04 o
  -2   4  26     2.52     1.77     2.94 <
   0   4  26     3.60    -0.59     2.36 <
   2   4  26     2.48     0.59     2.36 <
   4   4  26     0.28     5.30    12.36 <
  -3   5  26  1715.69  1778.98    72.13 o
  -1   5  26  1575.02  1680.33    25.41 o
   1   5  26  1575.55  1620.57    20.76 o
   3   5  26  1715.11  1670.62    53.45 o
  -2   6  26     0.69    -3.53    17.08 <
   0   6  26     0.00    15.31    19.42 <
   2   6  26     0.68    -7.65    12.36 <
   0   1  27   692.22   696.03     7.28 o
  -1   2  27   693.19   667.61    10.24 o
   1   2  27   691.19   669.03    10.00 o
  -2   3  27   566.38   576.85     8.08 o
   0   3  27   704.37   671.27    11.71 o
   2   3  27   565.90   574.54     8.22 o
  -3   4  27   417.65   406.50    12.19 o
  -1   4  27   571.25   566.34     9.17 o
   1   4  27   572.59   565.62     8.75 o
   3   4  27   417.39   406.52    12.18 o
  -4   5  27   408.04   407.11    37.72 o
  -2   5  27   450.82   447.14    23.05 o
   0   5  27   401.95   399.43    11.87 o
   2   5  27   449.73   426.60    26.34 o
  -1   6  27   383.26   369.98    35.50 o
   1   6  27   383.76   356.99    24.58 o
   0   0  28  4327.52  4297.62    76.42 o
   1   1  28     1.07     1.18     1.77 <
   0   2  28  2779.89  2826.71    20.64 o
   2   2  28  3025.92  3056.20    26.68 o
  -1   3  28     0.31     1.77     2.35 <
   1   3  28     0.31     3.53     2.35 <
   3   3  28     1.11    -0.59     4.12 <
  -2   4  28  2275.90  2405.73    40.42 o
   0   4  28  2102.66  2146.51    22.50 o
   2   4  28  2276.37  2369.44    26.62 o
   4   4  28  1791.68  1814.11    75.56 o
  -3   5  28     3.24     4.12    17.08 <
  -1   5  28     1.96     8.83    17.07 <
   1   5  28     1.99    -4.71    11.19 <
   3   5  28     3.20    18.84    13.53 <
   0   6  28  1943.03  2024.60    81.72 o
   0   1  29   660.03   619.97    10.62 o
  -1   2  29   535.93   518.47     8.34 o
   1   2  29   534.76   521.52     8.05 o
  -2   3  29   528.78   537.98    10.10 o
   0   3  29   466.89   476.05     7.03 o
   2   3  29   529.33   525.56     9.65 o
  -3   4  29   381.67   389.99    24.60 o
  -1   4  29   450.70   459.00    10.22 o
   1   4  29   451.80   449.49     9.54 o
   3   4  29   381.62   368.20    24.37 o
  -2   5  29   375.00   334.60    33.44 o
   0   5  29   386.39   395.30    25.18 o
   2   5  29   374.20   400.04    24.90 o
   1   1  30  3954.77  3843.02    47.65 o
   0   2  30     0.58     0.59     1.77 <
   2   2  30     1.25     4.12     2.94 <
  -1   3  30  3566.44  3582.50    42.34 o
   1   3  30  3566.13  3621.33    38.62 o
   3   3  30  2231.19  2238.99    55.17 o
  -2   4  30     0.99    18.25    18.24 <
   0   4  30     1.71    -8.24     4.11 <
   2   4  30     0.98    21.20    13.52 <
  -1   5  30  2092.63  2089.39    85.69 o
   1   5  30  2092.94  2016.62    84.64 o
   0   1  31   638.34   631.73     8.78 o
  -1   2  31   617.03   608.08     9.48 o
   1   2  31   615.86   609.38     9.87 o
  -2   3  31   495.52   539.10    26.19 o
   0   3  31   607.79   590.46    12.69 o
   2   3  31   495.18   520.28    16.88 o
  -1   4  31   478.94   472.56    40.15 o
   1   4  31   479.73   505.49    28.99 o
   3   4  31   364.89   380.57    35.76 o
   0   5  31   358.12   385.86    35.62 o
   0   0  32  3813.75  3856.48    77.64 o
   1   1  32     0.74     0.00     2.36 <
   0   2  32  2771.67  2699.51    37.41 o
   2   2  32  2790.46  2842.58    61.30 o
  -1   3  32     0.08    -2.94     9.42 <
   1   3  32     0.08    -3.53    11.78 <
   3   3  32     0.02     5.89    19.43 <
  -2   4  32  2049.04  1996.59   117.26 o
   0   4  32  2029.77  2054.90    83.17 o
   2   4  32  2049.30  2038.97    84.09 o
   0   1  33   657.47   671.23    11.56 o
  -1   2  33   553.18   610.42    16.17 o
   1   2  33   552.59   576.31    27.77 o
  -2   3  33   502.39   557.98    43.46 o
   0   3  33   477.91   541.46    42.18 o
   2   3  33   502.51   582.72    30.90 o
   1   4  33   441.79   491.33    28.59 o
   0   2  34     0.26    -3.53    17.08 <
   2   2  34     0.04    -3.53    17.08 <
  -1   3  34  1395.87  1531.25    91.47 o
   1   3  34  1395.70  1507.71    62.12 o
  -1   2  35   394.68   392.93    35.96 o
