# Supplementary material for: Mg(H2O)2[TeO2(OH)4]: a polytypic structure with a two-mode disordered stacking arrangement
Source: Acta Crystallogr B Struct Sci Cryst Eng Mater. 2021 Jul 23;77(Pt 4):605–23. doi: 10.1107/S2052520621006223 (PMC8337018; doi:10.1107/S2052520621006223)
Supplement: Supplementary file 4 [file b-77-00605-mdo34sup4.hkl]

#
# h,k,l, Fc-squared, Fo-squared, sigma(Fo-squared) and status flag
#
data_mdo34
_shelx_title                             '   '
_shelx_refln_list_code                   4
_shelx_F_calc_maximum                    259.09
_exptl_crystal_F_000                     512
_reflns_d_resolution_high                0.5630

loop_
 _symmetry_equiv_pos_as_xyz
 'x, y, z'
 '-x, -y, z'
 '-y, x+1/2, z+1/4'
 'y, -x+1/2, z+1/4'
 '-x, y+1/2, -z+1/4'
 'x, -y+1/2, -z+1/4'
 'y, x, -z'
 '-y, -x, -z'
 '-x, -y+1/2, -z+1/4'
 'x, y+1/2, -z+1/4'
 'y, -x, -z'
 '-y, x, -z'
 'x, -y, z'
 '-x, y, z'
 '-y, -x+1/2, z+1/4'
 'y, x+1/2, z+1/4'
 'x+1/2, y+1/2, z+1/2'
 '-x+1/2, -y+1/2, z+1/2'
 '-y+1/2, x, z+3/4'
 'y+1/2, -x, z+3/4'
 '-x+1/2, y, -z+3/4'
 'x+1/2, -y, -z+3/4'
 'y+1/2, x+1/2, -z+1/2'
 '-y+1/2, -x+1/2, -z+1/2'
 '-x+1/2, -y, -z+3/4'
 'x+1/2, y, -z+3/4'
 'y+1/2, -x+1/2, -z+1/2'
 '-y+1/2, x+1/2, -z+1/2'
 'x+1/2, -y+1/2, z+1/2'
 '-x+1/2, y+1/2, z+1/2'
 '-y+1/2, -x, z+3/4'
 'y+1/2, x, z+3/4'

_cell_length_a                           5.3268
_cell_length_b                           5.3268
_cell_length_c                           20.6747(4)
_cell_angle_alpha                        90
_cell_angle_beta                         90
_cell_angle_gamma                        90

_shelx_F_squared_multiplier              1.000

loop_
 _refln_index_h
 _refln_index_k
 _refln_index_l
 _refln_F_squared_calc
 _refln_F_squared_meas
 _refln_F_squared_sigma
 _refln_observed_status
   0   0  12 60036.40 61424.80  1396.04 o
   0   0  16 15508.00 16073.60   318.86 o
   0   0  20 23103.50 22526.40   514.93 o
   0   0  24  7112.25  7022.35   159.71 o
   0   0  28  4747.10  4623.16   111.03 o
   0   0  32  4238.66  4143.75   111.40 o
   1   0   3  9702.66  7463.41   226.36 o
   1   0   5  8613.40  8480.32   108.08 o
   1   0   7  6198.14  5847.50    95.14 o
   1   0   9  5807.58  5346.82    97.07 o
   1   0  11  5215.62  5224.43    61.13 o
   1   0  13  5100.30  5420.45    22.94 o
   1   0  15  3373.86  3506.98    26.79 o
   1   0  17  2534.73  2518.61    30.88 o
   1   0  19  1944.81  1880.02    28.00 o
   1   0  21  2186.88  2132.92    29.47 o
   1   0  23  1816.73  1805.70    22.64 o
   1   0  25  1352.76  1356.31    17.20 o
   1   0  27   784.43   767.44    12.76 o
   1   0  29   712.68   682.44    13.07 o
   1   0  31   712.32   696.37    13.06 o
   1   0  33   710.68   752.02    17.40 o
   1   1   2 50645.30 50185.90  2417.71 o
   1   1   6  9980.37  7565.60   226.57 o
   1   1  10 46030.50 49122.60   188.26 o
   1   1  14 10083.30  9473.52   155.04 o
   1   1  18 11271.40 11161.90   136.50 o
   1   1  22 10166.40  9900.08   135.79 o
   1   1  26  2586.56  2627.36    28.93 o
   1   1  30  4281.90  4145.54    64.81 o
   2   0   0 57059.50 52699.10  2899.33 o
   2   0   2     7.39     6.81     1.64 o
   2   0   4  7578.38  6206.20   160.18 o
   2   0   6     4.58    11.16     1.28 o
   2   0   8 22030.20 23400.80    56.65 o
   2   0  10     1.78    13.37     1.63 o
   2   0  12 21423.70 22707.70   119.12 o
   2   0  14     0.11     8.76     1.93 o
   2   0  16  5346.83  5323.89    64.20 o
   2   0  18     3.42     8.76     2.38 o
   2   0  20 12305.00 12416.20   134.26 o
   2   0  22     0.00     1.95     2.71 <
   2   0  24  3827.80  3771.86    52.97 o
   2   0  26     0.26    -0.25     3.15 <
   2   0  28  2938.16  3027.26    30.15 o
   2   0  30     0.36     1.01     4.03 <
   2   0  32  2986.95  2969.65    48.58 o
   2   0  34     0.03    -1.26    18.28 <
   2   1   1  5470.12  4690.03   101.53 o
   2   1   3  5561.42  5640.29    43.73 o
   2   1   5  4932.58  5635.10   212.10 o
   2   1   7  4193.43  4543.05   176.49 o
   2   1   9  3570.92  3776.21   148.95 o
   2   1  11  3857.36  4155.43   162.03 o
   2   1  13  3452.67  3813.98   146.32 o
   2   1  15  2732.38  2970.04   115.10 o
   2   1  17  1838.86  1930.89    76.68 o
   2   1  19  1695.69  1668.59    18.08 o
   2   1  21  1644.89  1636.21    16.31 o
   2   1  23  1588.62  1618.12    11.59 o
   2   1  25  1088.24  1108.46     9.03 o
   2   1  27   730.00   736.84     7.59 o
   2   1  29   579.04   573.26     7.85 o
   2   1  31   662.38   670.78     8.94 o
   2   1  33   601.43   654.66    17.82 o
   2   1  35   414.27   436.41    38.21 o
   2   2   0 64105.60 67128.60  1442.28 o
   2   2   4 19177.20 19540.40   201.86 o
   2   2   8 30101.40 32004.90   135.33 o
   2   2  12 25663.40 26546.30   201.71 o
   2   2  16  8078.90  8010.47    96.68 o
   2   2  20 13186.80 12813.40   183.73 o
   2   2  24  4512.68  4533.75    56.00 o
   2   2  28  3260.47  3249.52    43.83 o
   2   2  32  3050.65  3057.93    84.73 o
   3   0   1  4779.14  4234.61    97.10 o
   3   0   3  5128.64  4701.54    98.19 o
   3   0   5  4308.99  4292.96    63.03 o
   3   0   7  4023.27  4028.05    52.40 o
   3   0   9  3230.06  3132.88    45.84 o
   3   0  11  3672.17  3586.91    52.63 o
   3   0  13  2919.77  3047.72    27.07 o
   3   0  15  2742.40  2859.07    26.24 o
   3   0  17  1642.27  1684.13    19.49 o
   3   0  19  1663.41  1613.69    25.35 o
   3   0  21  1455.33  1421.12    22.71 o
   3   0  23  1568.57  1549.77    23.77 o
   3   0  25   940.61   960.44    14.44 o
   3   0  27   747.50   736.47    14.25 o
   3   0  29   537.24   527.56    11.34 o
   3   0  31   635.30   646.92    15.58 o
   3   0  33   531.33   607.42    45.66 o
   3   1   2 44091.30 46117.30  1843.65 o
   3   1   6 18642.30 18583.20   174.37 o
   3   1  10 37542.80 39300.90  1560.28 o
   3   1  14 12283.50 12383.80    89.54 o
   3   1  16     0.10    15.07     1.80 o
   3   1  18 11229.40 11153.10   108.31 o
   3   1  20     0.10    11.98     2.35 o
   3   1  22  9342.49  9240.54    95.37 o
   3   1  24     1.71     3.97     2.58 <
   3   1  26  2857.51  2930.40    20.69 o
   3   1  28     0.60     3.34     3.15 <
   3   1  30  3917.60  3928.61    44.88 o
   3   1  32     0.31    -2.65     9.08 <
   3   1  34  1528.40  1671.86    52.76 o
   3   2   1  4551.88  4213.20    68.81 o
   3   2   3  4575.25  4385.32    58.27 o
   3   2   5  4371.55  4427.88    33.26 o
   3   2   7  3556.70  3627.33    23.10 o
   3   2   9  3409.52  3366.32    34.70 o
   3   2  11  3085.26  3029.97    32.47 o
   3   2  13  3087.52  3126.59    22.43 o
   3   2  15  2291.26  2372.08     7.97 o
   3   2  17  1832.81  1861.76    14.26 o
   3   2  19  1408.15  1367.14    17.67 o
   3   2  21  1548.26  1481.50    20.98 o
   3   2  23  1307.70  1291.76    15.51 o
   3   2  25  1027.35  1046.73    10.04 o
   3   2  27   639.21   629.07     9.52 o
   3   2  29   580.90   579.19    10.32 o
   3   2  31   546.59   576.96    16.99 o
   3   2  33   546.89   640.87    25.67 o
   3   3   2 10745.90 11056.10   125.24 o
   3   3   6  3989.25  3935.83    61.12 o
   3   3  10 12301.50 12685.50   124.19 o
   3   3  14  3997.69  4002.88    51.74 o
   3   3  18  4634.86  4549.00    69.24 o
   3   3  22  4590.96  4596.73    63.75 o
   3   3  26  1454.66  1497.09    22.09 o
   3   3  30  2394.93  2408.17    67.70 o
   4   0   0 24692.30 26632.90   467.76 o
   4   0   2    32.48     8.01     3.28 <
   4   0   4  7818.60  7811.17   120.69 o
   4   0   6     2.83     4.22     3.40 <
   4   0   8 13178.70 13926.60   176.27 o
   4   0  10     0.13     8.89     3.20 <
   4   0  12 12459.30 12682.20   164.17 o
   4   0  14    16.47     5.80     2.87 <
   4   0  16  4304.27  4322.73    57.76 o
   4   0  18     3.09     8.70     3.39 <
   4   0  20  7834.03  7655.08   120.38 o
   4   0  22     7.21     7.06     4.04 <
   4   0  24  2878.11  2986.96    34.76 o
   4   0  26     0.30    -2.90     4.22 <
   4   0  28  2246.03  2284.33    34.44 o
   4   0  30     0.07   -10.09     7.68 <
   4   0  32  2213.45  2288.12    89.20 o
   4   1   1  3677.36  3763.38    33.27 o
   4   1   3  3681.95  3860.15    22.38 o
   4   1   5  3511.79  3762.90   150.28 o
   4   1   7  3087.72  3290.32     3.82 o
   4   1   9  2661.06  2795.52    11.43 o
   4   1  11  2721.64  2779.44    23.18 o
   4   1  13  2533.92  2649.84     8.79 o
   4   1  15  2027.42  2149.51    85.60 o
   4   1  17  1513.30  1564.23    10.28 o
   4   1  19  1361.48  1329.71    17.80 o
   4   1  21  1267.18  1278.02    13.40 o
   4   1  23  1201.28  1187.60    15.32 o
   4   1  25   912.85   881.12    13.55 o
   4   1  27   614.24   617.44     8.33 o
   4   1  29   485.04   497.82     9.40 o
   4   1  31   539.91   552.99    24.93 o
   4   1  33   486.41   552.52    30.46 o
   4   2   0 28691.40 30050.00   319.38 o
   4   2   2     9.39    25.85     2.71 o
   4   2   4 12484.80 13235.40   528.89 o
   4   2   6     4.68    24.90     2.70 o
   4   2   8 16612.60 16925.20   138.15 o
   4   2  12 14618.30 15264.30    65.47 o
   4   2  14     0.97    18.60     2.43 o
   4   2  16  5811.03  5734.21    65.11 o
   4   2  18     7.25    10.91     2.82 o
   4   2  20  8490.96  8550.92    78.50 o
   4   2  22     0.23    10.72     3.00 o
   4   2  24  3352.98  3366.69    36.45 o
   4   2  26     0.48     0.32     3.66 <
   4   2  28  2482.67  2584.42    31.58 o
   4   2  30     0.96    22.51    11.63 <
   4   2  32  2265.91  2216.67    74.34 o
   4   3   1  1931.95  1888.70    26.94 o
   4   3   3  1965.02  1964.48    23.95 o
   4   3   5  1957.86  1957.32    22.81 o
   4   3   7  1678.69  1722.76    16.00 o
   4   3   9  1582.05  1564.62    19.91 o
   4   3  11  1531.50  1496.48    20.68 o
   4   3  13  1585.85  1560.26    20.69 o
   4   3  15  1252.75  1274.81    13.48 o
   4   3  17  1045.33  1028.96    14.84 o
   4   3  19   864.14   844.25    13.58 o
   4   3  21   916.21   899.31    14.20 o
   4   3  23   824.69   807.39    13.70 o
   4   3  25   690.61   673.08    12.31 o
   4   3  27   450.49   447.02    10.94 o
   4   3  29   397.85   416.22    17.72 o
   4   3  31   396.99   414.96    37.64 o
   4   4   0 15892.00 15924.20   373.33 o
   4   4   4  8255.68  8092.01   140.74 o
   4   4   8 10230.00  9951.84   177.37 o
   4   4  12  9178.03  8973.16   152.14 o
   4   4  16  4241.92  4143.06    74.51 o
   4   4  20  5763.73  5550.25   117.12 o
   4   4  24  2549.36  2567.27    63.65 o
   4   4  28  1922.77  1919.77    78.48 o
   5   0   1  1807.06  1806.92    32.50 o
   5   0   3  1890.82  1917.35    34.37 o
   5   0   5  1829.76  1876.36    33.16 o
   5   0   7  1539.62  1527.50    30.54 o
   5   0   9  1575.85  1536.62    30.74 o
   5   0  11  1427.24  1384.54    28.54 o
   5   0  13  1506.58  1502.88    28.57 o
   5   0  15  1225.01  1177.03    24.93 o
   5   0  17  1019.91  1037.51    19.48 o
   5   0  19   777.77   777.41    17.18 o
   5   0  21   939.65   885.70    20.90 o
   5   0  23   813.86   768.51    19.02 o
   5   0  25   646.83   663.83    15.66 o
   5   0  27   435.30   434.34    16.17 o
   5   0  29   418.79   443.67    26.76 o
   5   0  31   366.85   438.29    37.64 o
   5   1   2 12718.00 13426.30    69.01 o
   5   1   4     9.44    17.40     3.24 o
   5   1   6  6518.52  6423.09    83.65 o
   5   1   8    27.94    18.91     3.22 o
   5   1  10 12530.70 12677.50   128.96 o
   5   1  12     8.38    18.03     3.23 o
   5   1  14  5046.08  4988.78    66.61 o
   5   1  16     3.36    11.29     3.32 o
   5   1  18  5034.24  4944.27    66.18 o
   5   1  20     2.99    11.60     3.63 o
   5   1  22  4588.62  4493.98    61.59 o
   5   1  24     2.61     7.82     4.28 <
   5   1  26  1645.67  1753.18    18.81 o
   5   1  28     5.52     1.07     9.90 <
   5   1  30  2287.14  2243.63    65.33 o
   5   2   1  2312.47  2382.93    24.13 o
   5   2   3  2419.95  2575.26    14.45 o
   5   2   5  2257.14  2403.36    15.41 o
   5   2   7  2039.20  2143.95    16.67 o
   5   2   9  1853.74  1906.67    19.93 o
   5   2  11  1812.07  1871.42    18.17 o
   5   2  13  1678.23  1697.76    19.63 o
   5   2  15  1509.08  1504.82    19.37 o
   5   2  17  1120.85  1159.74    12.24 o
   5   2  19   972.73   994.04    13.87 o
   5   2  21   964.17   933.87    16.82 o
   5   2  23   923.98   903.78    15.93 o
   5   2  25   662.89   662.90    16.34 o
   5   2  27   505.74   483.01    20.34 o
   5   2  29   414.94   417.68    21.20 o
   5   3   2 13751.70 13727.80   180.42 o
   5   3   4     4.50    28.18     3.91 o
   5   3   6  8421.68  8333.20   114.16 o
   5   3   8     2.51    18.47     4.04 o
   5   3  10 12553.90 12551.20   146.97 o
   5   3  12     8.00    21.18     3.59 o
   5   3  14  5948.01  5918.34    73.43 o
   5   3  16     0.18    14.50     3.87 o
   5   3  18  5404.74  5172.33    81.84 o
   5   3  20     0.14    15.07     4.38 o
   5   3  22  4594.89  4449.75    69.85 o
   5   3  24     3.95     9.90     6.30 <
   5   3  26  1855.70  1825.48    53.80 o
   5   3  28     0.17    15.76    11.71 <
   5   4   1  1874.50  1881.69    29.85 o
   5   4   3  1944.64  1945.20    32.51 o
   5   4   5  1848.47  1873.61    26.07 o
   5   4   7  1707.78  1731.00    23.38 o
   5   4   9  1505.18  1554.16    17.49 o
   5   4  11  1495.75  1521.32    17.98 o
   5   4  13  1372.71  1351.48    19.92 o
   5   4  15  1259.49  1217.89    19.89 o
   5   4  17   954.71   979.29    14.00 o
   5   4  19   856.64   872.41    14.55 o
   5   4  21   783.41   797.83    18.99 o
   5   4  23   764.72   757.37    24.10 o
   5   4  25   569.32   536.79    22.20 o
   5   4  27   446.05   443.37    39.14 o
   5   5   2  5693.73  5436.96   167.70 o
   5   5   6  3669.55  3707.37    95.68 o
   5   5  10  5549.39  5607.81    99.50 o
   5   5  14  2883.23  2956.00    52.77 o
   5   5  18  2778.95  2768.10    88.38 o
   5   5  22  2487.54  2469.26    97.28 o
   6   0   0 18773.80 19795.10   409.08 o
   6   0   2    28.02    22.45     6.26 o
   6   0   4 10770.70 11105.10   173.55 o
   6   0   6     7.51     7.50     5.74 <
   6   0   8 12428.60 12542.60   212.66 o
   6   0  10     1.01    11.10     5.85 <
   6   0  12 10841.00 10751.10   194.68 o
   6   0  14    10.55    19.48     5.90 o
   6   0  16  5255.26  5140.06    95.73 o
   6   0  18    14.76    17.91     6.61 <
   6   0  20  6473.14  6288.17   124.05 o
   6   0  22     5.04    16.20     7.67 <
   6   0  24  2921.42  2962.25    94.08 o
   6   0  26     0.17    19.54    20.16 <
   6   0  28  2114.31  2214.60    86.96 o
   6   1   1  1800.10  1764.92    27.27 o
   6   1   3  1782.44  1775.03    23.54 o
   6   1   5  1803.02  1797.08    24.42 o
   6   1   7  1573.99  1594.28    20.56 o
   6   1   9  1442.64  1418.98    22.68 o
   6   1  11  1402.12  1331.03    24.11 o
   6   1  13  1428.13  1380.72    23.39 o
   6   1  15  1107.06  1109.52    16.81 o
   6   1  17   965.73   940.44    16.58 o
   6   1  19   817.11   799.88    14.50 o
   6   1  21   796.77   815.38    12.60 o
   6   1  23   710.07   701.86    16.16 o
   6   1  25   633.85   516.32    31.74 o
   6   1  27   404.15   397.93    21.13 o
   6   2   0  8553.00  8921.42   158.62 o
   6   2   2    17.93    34.36     4.36 o
   6   2   4  4201.08  4208.47    54.07 o
   6   2   6     3.34    24.21     4.00 o
   6   2   8  5596.08  5591.92    70.21 o
   6   2  10     0.11    29.76     4.07 o
   6   2  12  5308.34  5195.56    76.13 o
   6   2  14     9.57    23.39     4.54 o
   6   2  16  2471.45  2441.48    37.73 o
   6   2  18     6.52    11.29     5.03 <
   6   2  20  3751.67  3597.19    64.06 o
   6   2  22     5.14     4.54     6.24 <
   6   2  24  1708.21  1628.95    57.92 o
   6   2  26     0.00    -7.12    10.34 <
   6   3   1  1359.36  1304.57    25.97 o
   6   3   3  1408.04  1359.51    25.84 o
   6   3   5  1347.73  1310.90    23.25 o
   6   3   7  1284.41  1280.61    19.59 o
   6   3   9  1069.97  1072.43    17.07 o
   6   3  11  1166.93  1129.72    20.41 o
   6   3  13  1038.55  1006.03    18.60 o
   6   3  15   977.73   958.81    18.21 o
   6   3  17   724.33   693.54    16.37 o
   6   3  19   725.72   695.62    17.50 o
   6   3  21   596.22   601.22    17.23 o
   6   3  23   638.84   584.97    27.05 o
   6   3  25   479.28   410.39    22.47 o
   6   4   0  5809.63  5843.76   122.45 o
   6   4   2     2.83    28.12     5.26 o
   6   4   4  3253.39  3191.38    55.71 o
   6   4   6     1.66    26.16     4.95 o
   6   4   8  4057.06  3968.66    64.69 o
   6   4  10     0.72    23.58     4.65 o
   6   4  12  3831.70  3808.36    54.26 o
   6   4  14     0.34    18.16     4.93 o
   6   4  16  2010.56  2009.36    37.91 o
   6   4  18     3.99    16.08     7.99 <
   6   4  20  2764.29  2634.68    87.37 o
   6   4  22     0.10     6.62     9.45 <
   6   5   1   709.82   691.96    18.89 o
   6   5   3   730.77   698.66    19.58 o
   6   5   5   746.99   726.31    19.64 o
   6   5   7   660.53   654.32    17.85 o
   6   5   9   629.97   633.98    18.21 o
   6   5  11   595.35   582.86    17.61 o
   6   5  13   631.37   593.60    18.65 o
   6   5  15   534.29   493.43    20.89 o
   6   5  17   484.70   466.09    22.44 o
   6   5  19   397.34   383.42    20.22 o
   7   0   1  1694.09  1658.29    40.03 o
   7   0   3  1745.40  1781.93    36.63 o
   7   0   5  1663.29  1725.66    31.51 o
   7   0   7  1497.09  1553.37    29.00 o
   7   0   9  1432.90  1458.27    30.90 o
   7   0  11  1304.80  1328.94    28.77 o
   7   0  13  1265.47  1252.29    29.33 o
   7   0  15  1120.85  1058.74    28.05 o
   7   0  17   901.60   917.39    25.27 o
   7   0  19   725.97   762.38    23.39 o
   7   0  21   765.97   732.51    52.88 o
   7   0  23   673.43   612.56    48.18 o
   7   1   2  5833.72  5949.62    73.81 o
   7   1   4    11.71    11.60     4.98 <
   7   1   6  3613.62  3784.94    40.10 o
   7   1   8    17.83    14.82     4.99 <
   7   1  10  5765.60  5741.69    79.58 o
   7   1  12    17.64    13.74     5.12 <
   7   1  14  2861.16  2927.85    36.67 o
   7   1  16     0.49    11.47     5.59 <
   7   1  18  2805.28  2798.21    53.01 o
   7   1  20     0.47     9.27    11.72 <
   7   1  22  2557.45  2364.18    98.89 o
   7   1  24     8.59    13.24    19.54 <
   7   2   1   876.08   901.73    14.42 o
   7   2   3   930.02   968.43    13.37 o
   7   2   5   880.21   928.93    12.89 o
   7   2   7   823.86   841.03    14.57 o
   7   2   9   765.31   781.79    13.34 o
   7   2  11   755.16   800.83    12.21 o
   7   2  13   722.82   736.83    13.87 o
   7   2  15   701.70   662.92    16.55 o
   7   2  17   535.80   571.53    14.35 o
   7   2  19   477.60   511.51    22.16 o
   7   2  21   489.17   437.71    27.66 o
   7   2  23   479.92   462.94    39.95 o
   7   3   2  6292.59  6321.69   104.72 o
   7   3   4     2.84    20.05     6.14 o
   7   3   6  4319.86  4365.35    63.92 o
   7   3   8    15.33    20.55     6.04 o
   7   3  10  5895.81  5768.40    95.92 o
   7   3  12     2.09    14.12     5.97 <
   7   3  14  3253.41  3276.06    59.10 o
   7   3  16     3.93    18.41     9.43 <
   7   3  18  2981.04  2812.08   113.14 o
   7   3  20     3.61    10.28    10.96 <
   7   4   1   794.64   791.53    17.38 o
   7   4   3   823.51   836.22    17.28 o
   7   4   5   812.55   798.54    20.72 o
   7   4   7   739.34   750.47    17.68 o
   7   4   9   699.83   716.68    18.04 o
   7   4  11   654.77   686.93    17.32 o
   7   4  13   662.83   638.61    24.48 o
   7   4  15   597.77   538.38    31.12 o
   7   4  17   503.71   516.76    23.35 o
   7   4  19   419.07   398.57    24.71 o
   7   5   2  3001.30  3046.68   123.16 o
   7   5   4     1.33     9.77    16.77 <
   7   5   6  2145.45  2176.75   129.62 o
   7   5  14  1741.69  1693.91   103.80 o
   8   0   0  4128.65  4227.52   132.86 o
   8   0   2    18.36     8.70     8.90 <
   8   0   4  2292.71  2425.64    57.96 o
   8   0   6     8.51     1.70     8.70 <
   8   0   8  2910.55  3031.69    80.99 o
   8   0  10     2.84     9.96     8.63 <
   8   0  12  2804.36  2771.35    71.26 o
   8   0  14     4.01    20.17    19.53 <
   8   0  16  1484.02  1523.61    89.59 o
   8   0  18    20.97     2.52    18.29 <
   8   1   1   685.49   726.57    12.39 o
   8   1   3   698.96   724.25    14.50 o
   8   1   5   696.38   710.24    14.97 o
   8   1   7   649.57   696.96    13.34 o
   8   1   9   567.53   611.29    13.10 o
   8   1  11   613.32   602.49    17.07 o
   8   1  13   583.85   573.39    22.37 o
   8   1  15   515.59   500.49    28.61 o
   8   1  17   430.73   407.72    26.07 o
   8   1  19   418.64   432.32    26.51 o
   8   2   0  5282.05  5019.46   150.16 o
   8   2   2    14.98    15.38     9.02 <
   8   2   4  3332.31  3434.63    82.02 o
   8   2   6     3.01    18.60     8.36 <
   8   2   8  3850.51  3855.99    86.53 o
   8   2  10     0.12    12.29    14.93 <
   8   2  12  3548.09  3428.52   184.68 o
   8   2  14     8.73    -6.30    18.91 <
   8   2  16  2007.44  1958.50   114.01 o
   8   2  18     6.76    12.61    20.80 <
   8   3   1  1038.16  1070.64    35.20 o
   8   3   3  1040.38  1045.27    35.44 o
   8   3   7   934.41   985.01    64.83 o
   8   3   9   873.30   879.63    60.48 o
   8   3  11   823.08   807.65    57.03 o
   8   3  13   823.08   848.67    58.93 o
   8   3  15   670.11   649.79    50.76 o
   8   4  10     0.04     4.41    23.33 <
