# Supplementary material for: Mg(H2O)2[TeO2(OH)4]: a polytypic structure with a two-mode disordered stacking arrangement
Source: Acta Crystallogr B Struct Sci Cryst Eng Mater. 2021 Jul 23;77(Pt 4):605–23. doi: 10.1107/S2052520621006223 (PMC8337018; doi:10.1107/S2052520621006223)
Supplement: Supplementary file 5 [file b-77-00605-mdo4sup5.hkl]

#
# h,k,l, Fc-squared, Fo-squared, sigma(Fo-squared) and status flag
#
data_mdo4
_shelx_title                             '   '
_shelx_refln_list_code                   4
_shelx_F_calc_maximum                    259.52
_exptl_crystal_F_000                     512
_reflns_d_resolution_high                0.5631

loop_
 _symmetry_equiv_pos_as_xyz
 'x, y, z'
 '-x, -y, z'
 'y, -x, -z'
 '-y, x, -z'
 '-x, y+1/2, -z+1/4'
 'x, -y+1/2, -z+1/4'
 '-y, -x+1/2, z+1/4'
 'y, x+1/2, z+1/4'
 'x+1/2, y+1/2, z+1/2'
 '-x+1/2, -y+1/2, z+1/2'
 'y+1/2, -x+1/2, -z+1/2'
 '-y+1/2, x+1/2, -z+1/2'
 '-x+1/2, y, -z+3/4'
 'x+1/2, -y, -z+3/4'
 '-y+1/2, -x, z+3/4'
 'y+1/2, x, z+3/4'

_cell_length_a                           5.3282
_cell_length_b                           5.3282
_cell_length_c                           20.6725(4)
_cell_angle_alpha                        90
_cell_angle_beta                         90
_cell_angle_gamma                        90

_shelx_F_squared_multiplier              1.000

loop_
 _refln_index_h
 _refln_index_k
 _refln_index_l
 _refln_F_squared_calc
 _refln_F_squared_meas
 _refln_F_squared_sigma
 _refln_observed_status
   0   0  12 59991.90 58596.60  1147.86 o
   0   0  16 15515.20 15673.60   247.26 o
   0   0  20 22686.20 21878.30   409.37 o
   0   0  24  7074.43  6752.98   133.18 o
   0   0  28  4609.40  4394.07    88.71 o
   0   0  32  4061.89  3943.55    87.61 o
   1   0   3  8801.43  6839.26   192.49 o
   1   0   5  7934.62  7725.80    89.06 o
   1   0   7  5536.22  5331.58    67.78 o
   1   0   9  5348.16  4892.53    82.40 o
   1   0  11  4711.26  4805.17    30.25 o
   1   0  13  4784.23  5014.37   199.58 o
   1   0  15  3043.30  3249.19   127.83 o
   1   0  17  2365.11  2347.61    22.60 o
   1   0  19  1753.68  1760.10    15.55 o
   1   0  21  2057.58  1983.27    25.43 o
   1   0  23  1667.09  1672.31    15.09 o
   1   0  25  1286.76  1257.51    15.48 o
   1   0  27   717.54   712.18     8.34 o
   1   0  29   675.69   634.35    10.89 o
   1   0  31   657.25   646.40     9.29 o
   1   0  33   675.08   686.81    11.97 o
   1   1   2 50577.00 45825.40  2326.60 o
   1   1   6  9884.80  7521.11   224.51 o
   1   1  -6  9887.90  7405.23   231.94 o
   1   1  10 45518.70 48131.70   294.41 o
   1   1 -10 45525.20 47078.00   460.41 o
   1   1  14  9976.18  9422.59   157.41 o
   1   1 -14  9977.81  9247.79   165.87 o
   1   1  18 10926.40 10881.50   133.64 o
   1   1 -18 10928.00 10818.40   141.98 o
   1   1  22  9834.52  9557.69   135.67 o
   1   1 -22  9835.33  9540.24   143.62 o
   1   1  26  2497.81  2508.90    32.32 o
   1   1 -26  2498.29  2548.21    28.89 o
   1   1  30  4006.22  3928.26    59.63 o
   1   1 -30  4006.58  3929.51    58.48 o
   2   0   0 57339.50 59778.90  1508.25 o
   2   0   2     0.87     3.01     0.59 o
   2   0   4  7672.60  6124.66   157.74 o
   2   0   6     3.85     6.63     0.57 o
   2   0   8 21900.20 22919.30   911.96 o
   2   0  10     6.08     7.83     0.58 o
   2   0  12 21244.80 22193.30   885.58 o
   2   0  14     5.46     6.03     1.20 o
   2   0  16  5241.11  5194.30    51.48 o
   2   0  18     3.62     6.63     1.19 o
   2   0  20 11865.10 12052.80    78.25 o
   2   0  22     2.49     2.41     1.21 <
   2   0  24  3707.19  3633.85    42.47 o
   2   0  26     1.36     0.60     1.81 <
   2   0  28  2766.96  2890.57   115.57 o
   2   0  30     0.79     0.60     1.81 <
   2   0  32  2788.90  2760.61    34.53 o
   2   0  34     0.40    -3.62    17.48 <
   2   1   1  5302.95  4212.43   111.50 o
   2   1  -1  5316.97  4240.48   112.10 o
   2   1   3  5441.86  5094.36    78.78 o
   2   1  -3  5428.28  5310.75    64.64 o
   2   1   5  4741.69  4936.55     3.79 o
   2   1  -5  4753.14  5185.19   201.03 o
   2   1   7  4018.68  4074.77    28.36 o
   2   1  -7  4010.18  4095.69    25.21 o
   2   1   9  3402.44  3455.19    23.11 o
   2   1  -9  3410.05  3412.45    30.68 o
   2   1  11  3655.67  3828.35   152.23 o
   2   1 -11  3650.15  3764.12    18.23 o
   2   1  13  3229.35  3535.04   136.79 o
   2   1 -13  3233.88  3471.60   136.22 o
   2   1  15  2600.56  2768.54   108.98 o
   2   1 -15  2597.40  2716.72   108.36 o
   2   1  17  1707.04  1817.94    71.78 o
   2   1 -17  1709.80  1775.88     6.23 o
   2   1  19  1586.58  1569.90    16.85 o
   2   1 -19  1584.92  1537.79    19.60 o
   2   1  21  1538.61  1532.05    15.21 o
   2   1 -21  1540.23  1514.63    18.15 o
   2   1  23  1510.33  1510.77    14.44 o
   2   1 -23  1509.27  1488.99    17.63 o
   2   1  25  1011.82  1043.56     7.84 o
   2   1 -25  1012.73  1014.03    11.34 o
   2   1  27   697.12   694.08     8.12 o
   2   1 -27   696.58   672.36    10.32 o
   2   1  29   545.43   532.98     8.16 o
   2   1 -29   546.01   530.57     8.37 o
   2   1  31   624.70   628.29     9.40 o
   2   1 -31   624.40   618.03     9.50 o
   2   1  33   563.02   610.16    22.84 o
   2   1 -33   563.30   614.39    18.19 o
   2   1 -35   400.27   402.09    36.75 o
   2   2   0 63697.90 67348.50  1050.83 o
   2   2   4 18938.70 19831.30   150.79 o
   2   2  -4 18935.40 19562.40   208.89 o
   2   2   8 29719.20 31841.10   100.35 o
   2   2  -8 29719.80 31246.20   243.86 o
   2   2  12 25410.20 26443.00   214.69 o
   2   2 -12 25406.80 25775.30   288.82 o
   2   2  16  7954.13  7915.87    97.18 o
   2   2 -16  7953.29  7784.10   111.55 o
   2   2  20 12837.60 12615.00   168.70 o
   2   2 -20 12837.00 12313.50   203.46 o
   2   2  24  4430.60  4430.29    57.53 o
   2   2 -24  4429.83  4355.73    66.00 o
   2   2  28  3128.02  3148.37    41.29 o
   2   2 -28  3127.90  3100.01    46.75 o
   2   2  32  2897.95  3009.89   118.50 o
   2   2 -32  2897.70  2873.30    77.71 o
   3   0   1  4323.95  3900.52    76.85 o
   3   0   3  4691.06  4343.45    76.16 o
   3   0   5  3925.60  3963.17    37.96 o
   3   0   7  3693.40  3739.18    31.03 o
   3   0   9  2866.03  2858.45    26.92 o
   3   0  11  3434.74  3288.23    45.55 o
   3   0  13  2661.73  2803.60   111.58 o
   3   0  15  2543.55  2627.42    14.53 o
   3   0  17  1486.80  1549.77     7.77 o
   3   0  19  1579.38  1495.99    22.33 o
   3   0  21  1305.82  1317.95    12.60 o
   3   0  23  1484.96  1444.24    19.31 o
   3   0  25   879.43   894.44    10.14 o
   3   0  27   709.86   686.84    11.28 o
   3   0  29   483.63   487.13     7.60 o
   3   0  31   616.73   604.16    12.72 o
   3   0  33   491.28   554.06    43.19 o
   3   1   0    27.54    11.45     1.96 o
   3   1   2 43945.70 46477.80  1857.08 o
   3   1  -2 43942.60 46031.40   192.10 o
   3   1   4    23.67    22.30     1.23 o
   3   1  -4    23.67    19.89     1.27 o
   3   1   6 18539.70 18479.60   182.74 o
   3   1  -6 18540.50 18402.60   194.97 o
   3   1   8    16.08    20.49     1.13 o
   3   1  -8    16.08    22.30     1.09 o
   3   1  10 37229.10 39003.30  1550.24 o
   3   1 -10 37229.70 38071.20   236.80 o
   3   1  12     8.65    16.87     1.10 o
   3   1 -12     8.65    16.27     1.11 o
   3   1  14 12229.10 12116.10   120.14 o
   3   1 -14 12228.60 12074.20   126.60 o
   3   1  16     4.54    10.24     1.16 o
   3   1 -16     4.54     7.83     1.19 o
   3   1  18 11018.00 10902.20   112.26 o
   3   1 -18 11018.50 10760.70   128.87 o
   3   1  20     2.12    10.85     1.77 o
   3   1 -20     2.12     4.22     1.80 <
   3   1  22  9137.14  8956.76   103.56 o
   3   1 -22  9136.99  8947.60   104.38 o
   3   1  24     0.99     2.41     1.81 <
   3   1 -24     0.99     4.82     1.80 <
   3   1  26  2809.72  2817.60    26.93 o
   3   1 -26  2809.72  2798.87    33.02 o
   3   1  28     0.50     3.62     2.41 <
   3   1 -28     0.50     1.21     2.41 <
   3   1  30  3723.69  3735.46    42.45 o
   3   1 -30  3723.79  3628.43    53.45 o
   3   1  32     0.19    -1.81     9.04 <
   3   1 -32     0.19    -4.22    12.65 <
   3   1  34  1476.44  1520.74    92.77 o
   3   1 -34  1476.37  1565.99    64.76 o
   3   2   1  4157.00  3880.66    62.46 o
   3   2  -1  4156.46  3915.18    58.56 o
   3   2   3  4188.68  4005.94    55.64 o
   3   2  -3  4188.10  4065.34    51.79 o
   3   2   5  4019.22  4022.26    37.28 o
   3   2  -5  4018.74  4119.27    26.08 o
   3   2   7  3240.10  3338.53    13.69 o
   3   2  -7  3240.27  3354.31    17.43 o
   3   2   9  3106.32  3137.42    24.55 o
   3   2  -9  3106.19  3117.42    31.54 o
   3   2  11  2843.03  2818.05    28.77 o
   3   2 -11  2842.64  2807.11    31.44 o
   3   2  13  2866.28  2915.90    20.04 o
   3   2 -13  2865.58  2867.42    29.45 o
   3   2  15  2099.44  2221.05    88.03 o
   3   2 -15  2099.03  2169.05    14.37 o
   3   2  17  1694.86  1740.77    10.81 o
   3   2 -17  1694.68  1714.80    16.65 o
   3   2  19  1300.40  1284.79    14.81 o
   3   2 -19  1300.33  1262.45    17.69 o
   3   2  21  1433.01  1398.93    17.67 o
   3   2 -21  1432.77  1377.20    20.29 o
   3   2  23  1215.20  1217.54    13.04 o
   3   2 -23  1214.89  1201.84    16.16 o
   3   2  25   972.90   998.26     9.59 o
   3   2 -25   972.65   958.44    13.22 o
   3   2  27   591.19   599.33     8.45 o
   3   2 -27   591.10   579.43     9.26 o
   3   2  29   541.14   535.99     9.95 o
   3   2 -29   541.11   551.67     9.63 o
   3   2  31   513.66   553.46    26.27 o
   3   2 -31   513.59   531.16    17.53 o
   3   2  33   516.29   613.16    45.73 o
   3   2 -33   516.17   575.17    31.46 o
   3   3   2 10854.30 11152.10   131.22 o
   3   3  -2 10852.00 11164.10   150.04 o
   3   3   6  3975.86  3932.23    60.12 o
   3   3  -6  3976.38  4002.63    67.47 o
   3   3  10 12200.80 12409.60   146.45 o
   3   3 -10 12200.80 12565.20   157.38 o
   3   3  14  3906.73  3966.77    48.97 o
   3   3 -14  3905.58  3926.04    59.11 o
   3   3  18  4432.05  4407.75    65.94 o
   3   3 -18  4432.58  4398.13    67.24 o
   3   3  22  4373.73  4417.47    62.14 o
   3   3 -22  4373.19  4414.98    62.29 o
   3   3  26  1355.47  1471.05    22.04 o
   3   3 -26  1355.33  1446.91    18.31 o
   3   3  30  2197.80  2320.07    77.79 o
   3   3 -30  2197.92  2259.69    77.84 o
   4   0   0 24436.50 26282.20   334.37 o
   4   0   2     0.36     1.21     1.81 <
   4   0   4  7777.35  7765.69    90.79 o
   4   0   6     5.44     2.41     1.81 <
   4   0   8 12958.10 13771.70    79.78 o
   4   0  10     8.60     4.22     1.23 o
   4   0  12 12206.20 12406.40   109.09 o
   4   0  14     9.25     3.01     1.23 <
   4   0  16  4194.13  4213.91    41.51 o
   4   0  18     8.94     6.03     1.82 o
   4   0  20  7486.42  7444.85    81.30 o
   4   0  22     5.66     6.03     1.81 o
   4   0  24  2764.49  2885.78    14.61 o
   4   0  26     4.25    -0.60     2.41 <
   4   0  28  2105.57  2195.46    17.97 o
   4   0  30     2.27    -8.44     4.21 <
   4   0  32  2050.05  2101.81    84.39 o
   4   1   1  3474.44  3417.33    46.02 o
   4   1  -1  3469.15  3467.97    39.50 o
   4   1   3  3472.69  3536.18    38.48 o
   4   1  -3  3477.48  3572.12    32.94 o
   4   1   5  3306.83  3419.67    34.58 o
   4   1  -5  3302.29  3523.73   140.17 o
   4   1   7  2921.55  2978.70    34.45 o
   4   1  -7  2925.96  3028.33    24.93 o
   4   1   9  2508.75  2537.69    28.86 o
   4   1  -9  2505.53  2553.06    25.63 o
   4   1  11  2515.08  2576.15    23.34 o
   4   1 -11  2518.21  2552.90    26.26 o
   4   1  13  2376.71  2479.97    10.28 o
   4   1 -13  2374.16  2421.70    23.73 o
   4   1  15  1933.96  2013.58    10.46 o
   4   1 -15  1936.11  1979.92    17.00 o
   4   1  17  1405.10  1461.22     9.64 o
   4   1 -17  1403.64  1447.87    12.26 o
   4   1  19  1251.04  1246.59    14.88 o
   4   1 -19  1252.60  1237.01    16.95 o
   4   1  21  1205.38  1209.72    13.47 o
   4   1 -21  1204.41  1180.72    16.96 o
   4   1  23  1129.39  1135.95    12.66 o
   4   1 -23  1130.27  1083.49    18.36 o
   4   1  25   839.01   829.86    11.58 o
   4   1 -25   838.37   820.20    12.78 o
   4   1  27   586.93   593.89     7.90 o
   4   1 -27   587.53   563.15    10.56 o
   4   1  29   465.16   471.45     9.31 o
   4   1 -29   464.86   455.77    10.67 o
   4   1  31   492.11   497.98    41.52 o
   4   1 -31   492.46   510.05    29.22 o
   4   1  33   454.27   487.73    41.80 o
   4   1 -33   454.05   517.26    42.01 o
   4   2   0 28602.50 29856.10   194.31 o
   4   2   2    11.59     9.04     2.42 o
   4   2  -2    11.59     4.82     1.84 <
   4   2   4 12434.30 13363.80   533.24 o
   4   2  -4 12433.50 13200.90    37.49 o
   4   2   6    10.69     9.04     1.82 o
   4   2  -6    10.69    11.45     1.80 o
   4   2   8 16464.90 16735.70   166.02 o
   4   2  -8 16467.40 16818.10   153.33 o
   4   2  10     9.58    13.26     1.78 o
   4   2 -10     9.58    15.07     1.76 o
   4   2  12 14462.80 15320.90   611.76 o
   4   2 -12 14462.50 14984.10   124.84 o
   4   2  14     7.84     9.64     1.80 o
   4   2 -14     7.84    10.24     1.79 o
   4   2  16  5713.85  5723.07    58.47 o
   4   2 -16  5714.58  5578.28    76.45 o
   4   2  18     5.33     7.83     1.80 o
   4   2 -18     5.33     6.63     1.80 o
   4   2  20  8236.68  8375.25    72.80 o
   4   2 -20  8237.50  8313.45    79.45 o
   4   2  22     3.99     6.63     2.40 <
   4   2 -22     3.99     6.63     2.40 <
   4   2  24  3264.44  3284.83    39.33 o
   4   2 -24  3264.40  3250.37    39.34 o
   4   2  26     2.23     0.00     2.41 <
   4   2 -26     2.23     1.81     3.01 <
   4   2  28  2365.71  2478.04    29.38 o
   4   2 -28  2366.19  2388.08    41.56 o
   4   2  30     1.35    12.65    18.68 <
   4   2 -30     1.36    24.71    13.83 <
   4   2  32  2134.54  2126.77   122.12 o
   4   2 -32  2134.62  2043.44    86.89 o
   4   3   1  1747.11  1734.72    24.51 o
   4   3  -1  1746.83  1763.09    23.50 o
   4   3   3  1777.57  1783.07    23.72 o
   4   3  -3  1777.23  1841.63    18.27 o
   4   3   5  1770.25  1813.15    19.75 o
   4   3  -5  1770.28  1857.24    15.64 o
   4   3   7  1518.82  1575.17    16.11 o
   4   3  -7  1519.39  1636.79    11.23 o
   4   3   9  1444.24  1446.95    18.49 o
   4   3  -9  1444.74  1477.16    17.19 o
   4   3  11  1389.33  1399.69    17.23 o
   4   3 -11  1389.46  1412.97    17.39 o
   4   3  13  1462.74  1461.28    19.43 o
   4   3 -13  1462.63  1470.33    19.93 o
   4   3  15  1156.07  1188.59    14.98 o
   4   3 -15  1156.15  1195.23    13.67 o
   4   3  17   960.96   971.15    14.37 o
   4   3 -17   961.34   963.32    14.34 o
   4   3  19   788.71   803.30    12.30 o
   4   3 -19   789.10   780.99    13.19 o
   4   3  21   864.69   846.16    15.59 o
   4   3 -21   864.87   843.76    15.19 o
   4   3  23   769.37   770.70    13.18 o
   4   3 -23   769.34   754.41    14.72 o
   4   3  25   643.85   650.01    11.70 o
   4   3 -25   643.88   612.02    12.65 o
   4   3  27   422.40   419.58    12.76 o
   4   3 -27   422.55   412.35    12.43 o
   4   3  29   380.83   378.57    25.35 o
   4   3 -29   381.04   397.26    25.05 o
   4   3  31   368.03   389.42    36.53 o
   4   4   0 15802.50 15775.00   280.32 o
   4   4   4  8109.15  8050.48   147.62 o
   4   4  -4  8107.89  8053.82   147.35 o
   4   4   8 10100.30  9793.39   193.62 o
   4   4  -8 10101.70  9971.72   183.82 o
   4   4  12  9099.58  8974.63   167.93 o
   4   4 -12  9098.30  8937.81   169.34 o
   4   4  16  4160.53  4134.04    78.36 o
   4   4 -16  4160.54  4138.88    79.87 o
   4   4  20  5659.66  5579.51   123.31 o
   4   4 -20  5659.88  5433.52   130.02 o
   4   4  24  2510.27  2561.77    66.18 o
   4   4 -24  2509.64  2399.84    89.04 o
   4   4  28  1860.24  1908.85   110.19 o
   4   4 -28  1860.49  1802.61   109.69 o
   5   0   1  1595.64  1628.08    21.04 o
   5   0   3  1705.38  1729.74    24.19 o
   5   0   5  1668.61  1717.50    21.58 o
   5   0   7  1388.71  1407.11    18.49 o
   5   0   9  1383.25  1410.04    18.47 o
   5   0  11  1321.91  1281.29    21.50 o
   5   0  13  1371.81  1367.58    20.22 o
   5   0  15  1112.75  1111.92    15.15 o
   5   0  17   946.21   982.60    10.82 o
   5   0  19   741.55   735.12    12.47 o
   5   0  21   834.33   831.67    12.85 o
   5   0  23   760.48   724.86    14.19 o
   5   0  25   630.48   640.35    10.86 o
   5   0  27   407.39   408.73    12.01 o
   5   0  29   380.94   404.50    25.53 o
   5   0  31   361.63   394.85    36.40 o
   5   1   0     7.41     5.42     2.42 <
   5   1   2 12651.70 13229.70   123.53 o
   5   1  -2 12650.80 13238.60   123.27 o
   5   1   4     7.66     4.82     2.42 <
   5   1  -4     7.66     6.03     2.42 <
   5   1   6  6541.44  6405.75    91.63 o
   5   1  -6  6541.43  6327.98   100.74 o
   5   1   8     6.60     8.44     2.40 o
   5   1  -8     6.60     8.44     2.40 o
   5   1  10 12306.40 12658.70   125.04 o
   5   1 -10 12306.00 12603.60   121.12 o
   5   1  12     6.95     6.03     2.41 <
   5   1 -12     6.95    12.05     2.39 o
   5   1  14  5009.40  4954.12    69.20 o
   5   1 -14  5008.64  4994.59    63.00 o
   5   1  16     4.75     6.63     2.41 <
   5   1 -16     4.75     6.63     2.41 <
   5   1  18  4893.76  4891.15    63.19 o
   5   1 -18  4893.72  4889.93    61.48 o
   5   1  20     3.82     7.23     2.40 o
   5   1 -20     3.82     6.03     2.41 <
   5   1  22  4413.77  4408.01    56.76 o
   5   1 -22  4413.32  4423.09    55.46 o
   5   1  24     2.62     6.03     3.01 <
   5   1 -24     2.62     5.42     3.01 <
   5   1  26  1600.95  1695.90    21.62 o
   5   1 -26  1600.74  1664.51    22.67 o
   5   1  28     1.36   -20.49    13.84 <
   5   1 -28     1.36    10.24    12.65 <
   5   1  30  2132.90  2125.54    86.54 o
   5   1 -30  2132.85  2074.21    87.85 o
   5   2   1  2168.17  2167.45    32.68 o
   5   2  -1  2165.17  2175.66    28.77 o
   5   2   3  2248.08  2372.22    19.23 o
   5   2  -3  2250.55  2361.57    23.54 o
   5   2   5  2158.87  2243.38    22.65 o
   5   2  -5  2156.29  2217.79    26.43 o
   5   2   7  1883.90  1984.43    17.89 o
   5   2  -7  1886.62  1987.05    19.68 o
   5   2   9  1737.81  1774.01    21.84 o
   5   2  -9  1735.98  1800.46    19.19 o
   5   2  11  1679.40  1753.74    19.99 o
   5   2 -11  1681.35  1733.94    19.76 o
   5   2  13  1613.81  1564.08    26.34 o
   5   2 -13  1612.04  1581.49    24.55 o
   5   2  15  1359.78  1428.33    14.68 o
   5   2 -15  1361.20  1391.59    18.20 o
   5   2  17  1084.02  1107.60    15.17 o
   5   2 -17  1083.05  1067.75    17.90 o
   5   2  19   904.29   931.23    15.24 o
   5   2 -19   905.52   939.10    12.68 o
   5   2  21   900.93   878.16    17.56 o
   5   2 -21   900.21   880.55    16.83 o
   5   2  23   842.87   867.84    15.47 o
   5   2 -23   843.48   831.67    15.76 o
   5   2  25   658.23   613.24    20.80 o
   5   2 -25   657.69   631.32    15.67 o
   5   2  27   458.93   464.81    39.11 o
   5   2 -27   459.42   441.30    20.32 o
   5   2  29   388.55   403.30    37.21 o
   5   2 -29   388.36   379.18    24.87 o
   5   3   0     5.28     1.21     3.62 <
   5   3   2 13461.80 13825.80   174.28 o
   5   3  -2 13460.20 13728.00   182.94 o
   5   3   4     5.84     4.22     3.02 <
   5   3  -4     5.84    10.24     3.00 o
   5   3   6  8189.68  8410.76   108.44 o
   5   3  -6  8190.45  8389.67   110.24 o
   5   3   8     8.03     9.04     3.61 <
   5   3  -8     8.03     8.44     2.41 o
   5   3  10 12291.60 12468.10   153.32 o
   5   3 -10 12292.10 12683.70   128.36 o
   5   3  12     8.24    12.05     3.00 o
   5   3 -12     8.24     9.64     2.40 o
   5   3  14  5815.18  5832.86    83.55 o
   5   3 -14  5814.55  5886.70    72.19 o
   5   3  16     8.65     6.03     3.02 <
   5   3 -16     8.65     7.83     3.02 <
   5   3  18  5254.07  5104.51    88.57 o
   5   3 -18  5254.96  5144.61    74.15 o
   5   3  20     6.92     7.83     3.61 <
   5   3 -20     6.92     9.04     3.01 <
   5   3  22  4470.42  4398.96    73.15 o
   5   3 -22  4470.19  4401.96    62.84 o
   5   3  24     4.98     6.03     5.42 <
   5   3 -24     4.98     6.03     5.42 <
   5   3  26  1805.94  1791.02    74.63 o
   5   3 -26  1805.99  1728.24    56.94 o
   5   3  28     3.40    21.69    21.68 <
   5   3 -28     3.40    10.85    12.65 <
   5   4   1  1740.99  1733.21    33.04 o
   5   4  -1  1742.74  1732.71    33.17 o
   5   4   3  1843.61  1793.27    36.57 o
   5   4  -3  1841.19  1787.09    39.56 o
   5   4   5  1700.85  1714.38    29.97 o
   5   4  -5  1702.53  1744.06    28.19 o
   5   4   7  1604.22  1590.52    30.35 o
   5   4  -7  1602.62  1653.81    22.25 o
   5   4   9  1381.83  1427.72    25.14 o
   5   4  -9  1383.49  1480.30    15.96 o
   5   4  11  1446.87  1421.82    25.11 o
   5   4 -11  1445.15  1439.84    22.69 o
   5   4  13  1249.77  1256.75    21.29 o
   5   4 -13  1250.52  1306.86    16.31 o
   5   4  15  1206.31  1148.72    23.24 o
   5   4 -15  1204.88  1161.94    21.39 o
   5   4  17   868.35   907.06    15.92 o
   5   4 -17   869.23   945.68    10.73 o
   5   4  19   829.60   803.92    19.28 o
   5   4 -19   828.83   850.94    15.66 o
   5   4  21   710.29   754.97    18.70 o
   5   4 -21   710.76   757.99    18.59 o
   5   4  23   747.07   700.13    29.00 o
   5   4 -23   746.23   735.09    28.05 o
   5   4  25   522.96   526.34    30.69 o
   5   4 -25   523.13   493.18    29.49 o
   5   4  27   429.00   416.58    38.73 o
   5   5   2  5764.48  5482.91   200.65 o
   5   5  -2  5763.28  5422.73   202.31 o
   5   5   6  3646.29  3635.16   101.42 o
   5   5  -6  3646.78  3790.64    95.78 o
   5   5  10  5557.28  5574.26   132.52 o
   5   5 -10  5557.53  5599.74   113.52 o
   5   5  14  2818.21  2912.99    69.65 o
   5   5 -14  2817.47  2981.81    55.46 o
   5   5  18  2675.15  2657.58   151.97 o
   5   5 -18  2675.82  2763.36    70.16 o
   5   5  22  2385.72  2408.71   138.49 o
   5   5 -22  2385.37  2458.21   135.11 o
   6   0   0 18153.10 19387.10   273.07 o
   6   0   2     0.06    -4.82     3.01 <
   6   0   4 10634.90 10988.20   115.72 o
   6   0   6     0.01    -3.62     3.01 <
   6   0   8 12130.80 12352.50   146.11 o
   6   0  10     0.00     1.81     2.41 <
   6   0  12 10571.00 10658.80   128.29 o
   6   0  14     0.02     7.83     3.00 <
   6   0  16  5254.53  5098.75    78.94 o
   6   0  18     0.01     7.23     3.00 <
   6   0  20  6262.54  6203.25    89.96 o
   6   0  22     0.03     7.83     3.60 <
   6   0  24  2910.68  2805.05    61.08 o
   6   0  26     0.00    15.67    19.88 <
   6   0  28  2075.77  2071.10    85.86 o
   6   1   1  1643.74  1631.19    26.79 o
   6   1  -1  1643.66  1606.43    28.33 o
   6   1   3  1640.04  1622.72    25.94 o
   6   1  -3  1639.75  1629.94    24.26 o
   6   1   5  1652.85  1678.84    22.80 o
   6   1  -5  1652.67  1626.92    26.50 o
   6   1   7  1474.23  1479.31    20.74 o
   6   1  -7  1474.05  1464.21    24.77 o
   6   1   9  1325.66  1331.79    18.85 o
   6   1  -9  1325.50  1288.34    24.53 o
   6   1  11  1265.58  1260.48    19.07 o
   6   1 -11  1265.20  1220.64    23.74 o
   6   1  13  1311.79  1285.24    21.67 o
   6   1 -13  1311.39  1292.46    21.76 o
   6   1  15  1072.68  1047.23    18.51 o
   6   1 -15  1072.28  1053.25    19.25 o
   6   1  17   882.06   885.98    14.83 o
   6   1 -17   881.82   869.69    16.39 o
   6   1  19   745.33   744.15    13.94 o
   6   1 -19   745.08   755.00    13.28 o
   6   1  21   757.02   779.73    13.12 o
   6   1 -21   756.78   758.02    14.40 o
   6   1  23   668.62   655.45    16.26 o
   6   1 -23   668.31   646.40    18.34 o
   6   1  25   571.48   502.25    43.12 o
   6   1 -25   571.25   478.73    42.21 o
   6   1  27   397.55   356.28    35.43 o
   6   1 -27   397.38   376.17    25.66 o
   6   2   0  8484.46  8627.60   118.97 o
   6   2   2    15.69     8.44     3.04 <
   6   2  -2    15.69     9.04     3.04 <
   6   2   4  4257.98  4167.00    63.66 o
   6   2  -4  4257.37  4092.47    71.06 o
   6   2   6    13.72    15.07     3.01 o
   6   2  -6    13.72     6.03     3.04 <
   6   2   8  5549.09  5508.22    78.29 o
   6   2  -8  5549.76  5513.18    82.06 o
   6   2  10    10.59    13.86     3.00 o
   6   2 -10    10.59    16.27     2.98 o
   6   2  12  5209.92  5188.64    71.92 o
   6   2 -12  5209.27  5100.10    82.14 o
   6   2  14     7.11    11.45     3.60 o
   6   2 -14     7.11    10.24     3.61 <
   6   2  16  2439.31  2501.86    32.73 o
   6   2 -16  2439.30  2375.01    44.90 o
   6   2  18     4.81     4.82     3.62 <
   6   2 -18     4.81     6.63     3.61 <
   6   2  20  3567.17  3526.91    57.72 o
   6   2 -20  3567.27  3557.15    55.12 o
   6   2  22     2.51     3.01     5.42 <
   6   2 -22     2.51     4.22     4.82 <
   6   2  24  1639.11  1559.58    97.36 o
   6   2 -24  1638.75  1575.86    68.57 o
   6   2  26     1.53    -9.04    18.07 <
   6   2 -26     1.53    -5.42    12.05 <
   6   3   1  1245.69  1209.16    25.47 o
   6   3  -1  1245.65  1140.37    29.09 o
   6   3   3  1272.93  1220.66    25.23 o
   6   3  -3  1272.52  1260.46    24.21 o
   6   3   5  1239.21  1221.20    22.78 o
   6   3  -5  1239.26  1189.22    25.04 o
   6   3   7  1164.52  1190.93    20.13 o
   6   3  -7  1164.66  1195.15    19.20 o
   6   3   9  1003.25  1001.92    18.78 o
   6   3  -9  1003.54   995.89    19.13 o
   6   3  11  1031.93  1030.89    21.17 o
   6   3 -11  1031.79  1064.06    17.32 o
   6   3  13   981.26   929.50    21.84 o
   6   3 -13   981.09   942.76    20.14 o
   6   3  15   895.78   911.92    18.47 o
   6   3 -15   895.65   900.46    17.84 o
   6   3  17   678.74   661.48    17.02 o
   6   3 -17   678.88   646.41    17.07 o
   6   3  19   643.15   666.89    15.22 o
   6   3 -19   643.30   662.67    17.95 o
   6   3  21   583.09   568.57    19.16 o
   6   3 -21   583.10   567.97    19.18 o
   6   3  23   581.47   557.72    45.54 o
   6   3 -23   581.35   557.72    31.21 o
   6   3  25   446.33   381.61    37.52 o
   6   3 -25   446.23   385.23    26.34 o
   6   4   0  5793.83  5847.55    97.22 o
   6   4   2    10.71     4.82     3.63 <
   6   4  -2    10.71    13.86     4.21 o
   6   4   4  3210.23  3160.93    59.69 o
   6   4  -4  3209.46  3189.27    63.36 o
   6   4   6     9.96    11.45     4.21 <
   6   4  -6     9.96    12.05     3.61 o
   6   4   8  3994.78  3939.86    69.36 o
   6   4  -8  3995.63  3936.93    73.04 o
   6   4  10     8.67    11.45     4.21 <
   6   4 -10     8.67    13.26     3.60 o
   6   4  12  3760.63  3818.56    60.33 o
   6   4 -12  3759.78  3752.54    60.95 o
   6   4  14     7.20     9.64     4.21 <
   6   4 -14     7.20     9.64     4.21 <
   6   4  16  1928.10  1978.36    40.34 o
   6   4 -16  1928.09  2001.90    35.05 o
   6   4  18     5.16     6.63     7.23 <
   6   4 -18     5.16    15.07     8.42 <
   6   4  20  2643.78  2648.50   103.18 o
   6   4 -20  2643.93  2533.73   103.84 o
   6   4  22     3.83    -1.21    13.86 <
   6   4 -22     3.83    10.24    12.65 <
   6   5   1   662.62   637.36    20.18 o
   6   5  -1   662.38   628.31    20.47 o
   6   5   3   679.41   636.77    23.60 o
   6   5  -3   679.30   632.54    20.90 o
   6   5   5   674.77   648.82    24.28 o
   6   5  -5   674.73   687.41    19.43 o
   6   5   7   623.23   593.91    22.56 o
   6   5  -7   623.67   606.59    19.28 o
   6   5   9   573.40   583.03    21.43 o
   6   5  -9   573.68   598.11    17.85 o
   6   5  11   568.72   539.62    27.75 o
   6   5 -11   568.90   551.68    18.65 o
   6   5  13   571.39   549.27    28.20 o
   6   5 -13   571.30   567.96    19.40 o
   6   5  15   509.69   462.42    41.58 o
   6   5 -15   509.82   469.06    21.50 o
   6   5  17   428.32   444.90    40.20 o
   6   5 -17   428.60   444.91    25.63 o
   6   5  19   382.06   369.53    36.91 o
   6   5 -19   382.42   367.12    24.36 o
   7   0   1  1528.88  1521.48    27.00 o
   7   0   3  1619.64  1649.57    24.51 o
   7   0   5  1559.15  1595.74    22.78 o
   7   0   7  1375.60  1445.79    18.46 o
   7   0   9  1290.43  1356.96    17.58 o
   7   0  11  1219.07  1246.45    19.99 o
   7   0  13  1157.32  1152.25    21.41 o
   7   0  15  1024.34   993.46    20.39 o
   7   0  17   855.09   858.21    17.93 o
   7   0  19   690.84   709.73    17.92 o
   7   0  21   669.17   695.85    51.48 o
   7   0  23   622.36   583.07    47.56 o
   7   1   0     2.90     1.21     3.62 <
   7   1   2  5717.47  5860.74    74.33 o
   7   1  -2  5717.16  5775.24    83.71 o
   7   1   4     2.90    -3.01     3.01 <
   7   1  -4     2.90    -1.21     3.01 <
   7   1   6  3655.51  3722.90    51.30 o
   7   1  -6  3655.69  3709.62    54.28 o
   7   1   8     3.49     3.01     3.62 <
   7   1  -8     3.49     4.82     3.61 <
   7   1  10  5519.96  5652.82    72.79 o
   7   1 -10  5520.09  5638.30    74.00 o
   7   1  12     2.56     4.82     3.61 <
   7   1 -12     2.56     4.82     3.61 <
   7   1  14  2835.37  2884.62    41.21 o
   7   1 -14  2835.24  2854.39    43.39 o
   7   1  16     3.00     2.41     3.62 <
   7   1 -16     3.00     7.23     3.61 <
   7   1  18  2696.00  2704.77    54.52 o
   7   1 -18  2696.25  2696.94    53.73 o
   7   1  20     2.05     6.63    18.68 <
   7   1 -20     2.05     7.23    10.24 <
   7   1  22  2395.52  2348.93   134.96 o
   7   1 -22  2395.48  2230.54   131.15 o
   7   1 -24     1.38    13.86    19.28 <
   7   2   1   806.26   807.51    16.22 o
   7   2  -1   807.64   822.02    16.13 o
   7   2   3   889.85   886.62    17.07 o
   7   2  -3   888.31   885.37    17.05 o
   7   2   5   839.26   865.42    16.06 o
   7   2  -5   840.71   838.93    16.38 o
   7   2   7   769.88   781.57    16.30 o
   7   2  -7   768.83   761.64    17.23 o
   7   2   9   705.64   719.98    14.96 o
   7   2  -9   707.09   733.28    15.64 o
   7   2  11   727.49   753.19    14.98 o
   7   2 -11   726.52   742.91    16.73 o
   7   2  13   665.32   686.19    15.96 o
   7   2 -13   666.33   697.67    15.46 o
   7   2  15   655.07   635.55    15.37 o
   7   2 -15   654.32   612.02    16.84 o
   7   2  17   514.84   534.16    16.85 o
   7   2 -17   515.82   523.93    16.00 o
   7   2  19   464.93   508.23    25.65 o
   7   2 -19   464.55   489.53    23.58 o
   7   2  21   430.45   412.95    38.18 o
   7   2 -21   431.12   415.37    37.57 o
   7   2 -23   455.96   447.33    40.49 o
   7   3   0     2.32    -3.62     4.22 <
   7   3   2  6169.68  6221.23   115.28 o
   7   3  -2  6168.95  6206.55   105.57 o
   7   3   4     3.49     5.42     4.82 <
   7   3  -4     3.49     4.22     4.82 <
   7   3   6  4279.25  4366.77    73.33 o
   7   3  -6  4279.67  4249.44    78.02 o
   7   3   8     4.81     6.03     5.42 <
   7   3  -8     4.81     7.83     4.21 <
   7   3  10  5742.83  5722.06   104.23 o
   7   3 -10  5743.14  5706.96   102.16 o
   7   3  12     7.81     6.63     4.82 <
   7   3 -12     7.81     8.44     4.82 <
   7   3  14  3222.27  3241.08    65.51 o
   7   3 -14  3221.94  3169.73    72.02 o
   7   3  16     7.48    14.46     9.63 <
   7   3 -16     7.48     5.42     9.04 <
   7   3  18  2916.71  2686.04   156.09 o
   7   3 -18  2917.29  2745.91   153.84 o
   7   3  20     7.27     1.81    19.89 <
   7   3 -20     7.27    12.05    12.65 <
   7   4   1   747.33   736.92    19.72 o
   7   4  -1   746.11   719.41    20.34 o
   7   4   3   760.31   768.87    19.55 o
   7   4  -3   761.13   755.62    20.12 o
   7   4   5   778.76   729.71    21.22 o
   7   4  -5   777.67   730.89    23.36 o
   7   4   7   666.48   680.76    16.26 o
   7   4  -7   667.61   666.31    23.56 o
   7   4   9   675.67   678.38    16.77 o
   7   4  -9   674.88   650.62    20.74 o
   7   4  11   598.18   624.04    21.53 o
   7   4 -11   598.93   637.33    22.40 o
   7   4  13   652.99   597.56    31.33 o
   7   4 -13   652.00   583.07    27.59 o
   7   4  15   521.87   525.73    43.96 o
   7   4 -15   522.41   487.76    39.66 o
   7   4  17   504.77   493.17    43.55 o
   7   4 -17   504.25   494.98    28.51 o
   7   4 -19   379.46   378.58    24.13 o
   7   5   0     6.35    -1.81    10.25 <
   7   5   2  2946.35  2904.89   120.73 o
   7   5  -2  2945.63  2793.03   122.87 o
   7   5   4     6.27     1.21    10.85 <
   7   5  -4     6.27    -0.60     9.04 <
   7   5   6  2073.23  2090.34    91.36 o
   7   5  -6  2073.53  2046.28    90.63 o
   7   5  14  1691.25  1597.72   101.21 o
   8   0   0  4004.72  4104.87    92.18 o
   8   0   2     0.58    -2.41     3.61 <
   8   0   4  2418.65  2365.23    45.38 o
   8   0   6     1.93    -4.22     3.61 <
   8   0   8  2894.72  2879.31    60.01 o
   8   0  10     5.21     1.81     4.82 <
   8   0  12  2718.06  2640.81    56.59 o
   8   0  14     7.75     6.03    10.25 <
   8   0  16  1525.92  1488.20    90.59 o
   8   0  18     6.88     4.22    18.68 <
   8   1   1   637.58   666.88    12.97 o
   8   1  -1   638.64   651.22    13.86 o
   8   1   3   648.63   659.07    15.20 o
   8   1  -3   647.56   666.28    14.81 o
   8   1   5   656.61   659.05    14.35 o
   8   1  -5   657.69   647.61    14.95 o
   8   1   7   622.74   653.02    13.63 o
   8   1  -7   621.93   633.10    16.43 o
   8   1   9   535.77   554.67    13.68 o
   8   1  -9   536.83   566.75    13.84 o
   8   1  11   543.25   573.98    17.04 o
   8   1 -11   542.54   528.75    16.17 o
   8   1  13   549.28   515.49    42.05 o
   8   1 -13   550.11   536.61    20.88 o
   8   1  15   505.11   464.84    39.71 o
   8   1 -15   504.58   474.48    39.58 o
   8   1  17   403.92   374.96    35.90 o
   8   1 -17   404.65   391.85    35.72 o
   8   1  19   379.26   403.29    37.71 o
   8   1 -19   378.94   415.35    37.56 o
   8   2   0  4976.07  4966.54   102.81 o
   8   2   2     1.56    -3.62     4.22 <
   8   2  -2     1.56    -4.82     5.42 <
   8   2   4  3288.21  3285.41    68.45 o
   8   2  -4  3287.97  3217.08    72.96 o
   8   2   6     1.86     3.62     5.42 <
   8   2  -6     1.86     4.82     6.63 <
   8   2   8  3701.93  3685.79    81.21 o
   8   2  -8  3702.37  3602.38   107.09 o
   8   2  10     1.68     5.42    11.45 <
   8   2  12  3388.36  3255.55   115.36 o
   8   2  14     1.51    -5.42    18.68 <
   8   2  16  2006.51  1898.26   114.27 o
   8   2 -18     1.70    10.85    21.09 <
   8   3   1   956.67   940.92    34.24 o
   8   3  -1   956.53   956.60    33.77 o
   8   3   3   956.77   953.59    33.87 o
   8   3  -3   956.65   902.32    34.17 o
   8   3   5   953.64  1031.39    48.99 o
   8   3  -5   953.52   942.12    34.12 o
   8   3   7   892.36   910.10    62.45 o
   8   3   9   789.46   807.50    57.63 o
   8   3  11   761.75   771.90    56.54 o
   8   3  13   745.97   806.87    58.23 o
   8   3  15   659.11   616.86    50.61 o
   8   4  10     5.52     5.42    22.30 <
